# Supplementary material for: Single-cell transcriptomics of vomeronasal neuroepithelium reveals a differential endoplasmic reticulum environment amongst neuronal subtypes
Source: eLife. 2024 Dec 13;13:RP98250. doi: 10.7554/eLife.98250 (PMC11643622; doi:10.7554/eLife.98250)
Supplement: Figure 7—source data 1. [file elife-98250-fig7-data1.zip]

Archive with 5,732 entries (5,720 files):
- Figure 7-Source Data 1 /
- __MACOSX/._Figure 7-Source Data 1 
- Figure 7-Source Data 1 /.DS_Store
- __MACOSX/Figure 7-Source Data 1 /._.DS_Store
- Figure 7-Source Data 1 /Calnexin/
- __MACOSX/Figure 7-Source Data 1 /._Calnexin
- Figure 7-Source Data 1 /Sec61b/
- __MACOSX/Figure 7-Source Data 1 /._Sec61b
- Figure 7-Source Data 1 /PDI/
- __MACOSX/Figure 7-Source Data 1 /._PDI
- Figure 7-Source Data 1 /BiP/
- __MACOSX/Figure 7-Source Data 1 /._BiP
- Figure 7-Source Data 1 /Atlastin/
- __MACOSX/Figure 7-Source Data 1 /._Atlastin
- Figure 7-Source Data 1 /Reep5/
- __MACOSX/Figure 7-Source Data 1 /._Reep5
- Figure 7-Source Data 1 /Grp94/
- __MACOSX/Figure 7-Source Data 1 /._Grp94
- Figure 7-Source Data 1 /readme.txt
- __MACOSX/Figure 7-Source Data 1 /._readme.txt
- Figure 7-Source Data 1 /KDEL/
- __MACOSX/Figure 7-Source Data 1 /._KDEL
- Figure 7-Source Data 1 /Ckap4/
- __MACOSX/Figure 7-Source Data 1 /._Ckap4
- Figure 7-Source Data 1 /NogoB/
- __MACOSX/Figure 7-Source Data 1 /._NogoB
- Figure 7-Source Data 1 /Calnexin/0014_section_Calnexin_intensity_ROI2.csv
- __MACOSX/Figure 7-Source Data 1 /Calnexin/._0014_section_Calnexin_intensity_ROI2.csv
- Figure 7-Source Data 1 /Calnexin/0017_section_Calnexin_intensity_ROI4.csv
- __MACOSX/Figure 7-Source Data 1 /Calnexin/._0017_section_Calnexin_intensity_ROI4.csv
- Figure 7-Source Data 1 /Calnexin/0001_section_KDEL_intensity_ROI3.csv
- __MACOSX/Figure 7-Source Data 1 /Calnexin/._0001_section_KDEL_intensity_ROI3.csv
- Figure 7-Source Data 1 /Calnexin/0008_section_Calnexin_intensity_ROI1.csv
- __MACOSX/Figure 7-Source Data 1 /Calnexin/._0008_section_Calnexin_intensity_ROI1.csv
- Figure 7-Source Data 1 /Calnexin/0023_section_Calnexin_intensity_ROI2.csv
- __MACOSX/Figure 7-Source Data 1 /Calnexin/._0023_section_Calnexin_intensity_ROI2.csv
- Figure 7-Source Data 1 /Calnexin/0020_section_KDEL_intensity_ROI2.csv
- __MACOSX/Figure 7-Source Data 1 /Calnexin/._0020_section_KDEL_intensity_ROI2.csv
- Figure 7-Source Data 1 /Calnexin/0016_section_KDEL_intensity_ROI1.csv
- __MACOSX/Figure 7-Source Data 1 /Calnexin/._0016_section_KDEL_intensity_ROI1.csv
- Figure 7-Source Data 1 /Calnexin/0007_section_Calnexin_intensity_ROI3.csv
- __MACOSX/Figure 7-Source Data 1 /Calnexin/._0007_section_Calnexin_intensity_ROI3.csv
- Figure 7-Source Data 1 /Calnexin/0020_section_Calnexin_intensity_ROI4.csv
- __MACOSX/Figure 7-Source Data 1 /Calnexin/._0020_section_Calnexin_intensity_ROI4.csv
- Figure 7-Source Data 1 /Calnexin/0020_section_Calnexin_intensity_ROI5.csv
- __MACOSX/Figure 7-Source Data 1 /Calnexin/._0020_section_Calnexin_intensity_ROI5.csv
- Figure 7-Source Data 1 /Calnexin/0007_section_Calnexin_intensity_ROI2.csv
- __MACOSX/Figure 7-Source Data 1 /Calnexin/._0007_section_Calnexin_intensity_ROI2.csv
- Figure 7-Source Data 1 /Calnexin/0021_section_Omp_intensity_ROI1.csv
- __MACOSX/Figure 7-Source Data 1 /Calnexin/._0021_section_Omp_intensity_ROI1.csv
- Figure 7-Source Data 1 /Calnexin/0004_section_KDEL_intensity_ROI1.csv
- __MACOSX/Figure 7-Source Data 1 /Calnexin/._0004_section_KDEL_intensity_ROI1.csv
- Figure 7-Source Data 1 /Calnexin/0020_section_KDEL_intensity_ROI3.csv
- __MACOSX/Figure 7-Source Data 1 /Calnexin/._0020_section_KDEL_intensity_ROI3.csv
- Figure 7-Source Data 1 /Calnexin/0004_section_Calnexin_intensity_ROI4.csv
- __MACOSX/Figure 7-Source Data 1 /Calnexin/._0004_section_Calnexin_intensity_ROI4.csv
- Figure 7-Source Data 1 /Calnexin/0023_section_Calnexin_intensity_ROI3.csv
- __MACOSX/Figure 7-Source Data 1 /Calnexin/._0023_section_Calnexin_intensity_ROI3.csv
- Figure 7-Source Data 1 /Calnexin/section_Calnexin_intensity_ROI1.csv
- __MACOSX/Figure 7-Source Data 1 /Calnexin/._section_Calnexin_intensity_ROI1.csv
- Figure 7-Source Data 1 /Calnexin/0001_section_KDEL_intensity_ROI2.csv
- __MACOSX/Figure 7-Source Data 1 /Calnexin/._0001_section_KDEL_intensity_ROI2.csv
- Figure 7-Source Data 1 /Calnexin/0014_section_Calnexin_intensity_ROI3.csv
- __MACOSX/Figure 7-Source Data 1 /Calnexin/._0014_section_Calnexin_intensity_ROI3.csv
- Figure 7-Source Data 1 /Calnexin/0014_section_Calnexin_intensity_ROI1.csv
- __MACOSX/Figure 7-Source Data 1 /Calnexin/._0014_section_Calnexin_intensity_ROI1.csv
- Figure 7-Source Data 1 /Calnexin/section_Omp_intensity_ROI4.csv
- __MACOSX/Figure 7-Source Data 1 /Calnexin/._section_Omp_intensity_ROI4.csv
- Figure 7-Source Data 1 /Calnexin/0003_section_Omp_intensity_ROI4.csv
- __MACOSX/Figure 7-Source Data 1 /Calnexin/._0003_section_Omp_intensity_ROI4.csv
- Figure 7-Source Data 1 /Calnexin/0008_section_Calnexin_intensity_ROI2.csv
- __MACOSX/Figure 7-Source Data 1 /Calnexin/._0008_section_Calnexin_intensity_ROI2.csv
- Figure 7-Source Data 1 /Calnexin/section_Calnexin_intensity_ROI3.csv
- __MACOSX/Figure 7-Source Data 1 /Calnexin/._section_Calnexin_intensity_ROI3.csv
- Figure 7-Source Data 1 /Calnexin/0023_section_Calnexin_intensity_ROI1.csv
- __MACOSX/Figure 7-Source Data 1 /Calnexin/._0023_section_Calnexin_intensity_ROI1.csv
- Figure 7-Source Data 1 /Calnexin/0020_section_KDEL_intensity_ROI1.csv
- __MACOSX/Figure 7-Source Data 1 /Calnexin/._0020_section_KDEL_intensity_ROI1.csv
- Figure 7-Source Data 1 /Calnexin/0004_section_KDEL_intensity_ROI3.csv
- __MACOSX/Figure 7-Source Data 1 /Calnexin/._0004_section_KDEL_intensity_ROI3.csv
- Figure 7-Source Data 1 /Calnexin/0016_section_KDEL_intensity_ROI2.csv
- __MACOSX/Figure 7-Source Data 1 /Calnexin/._0016_section_KDEL_intensity_ROI2.csv
- Figure 7-Source Data 1 /Calnexin/0021_section_Omp_intensity_ROI3.csv
- __MACOSX/Figure 7-Source Data 1 /Calnexin/._0021_section_Omp_intensity_ROI3.csv
- Figure 7-Source Data 1 /Calnexin/0005_section_Omp_intensity_ROI4.csv
- __MACOSX/Figure 7-Source Data 1 /Calnexin/._0005_section_Omp_intensity_ROI4.csv
- Figure 7-Source Data 1 /Calnexin/0007_section_Calnexin_intensity_ROI1.csv
- __MACOSX/Figure 7-Source Data 1 /Calnexin/._0007_section_Calnexin_intensity_ROI1.csv
- Figure 7-Source Data 1 /Calnexin/0021_section_Omp_intensity_ROI2.csv
- __MACOSX/Figure 7-Source Data 1 /Calnexin/._0021_section_Omp_intensity_ROI2.csv
- Figure 7-Source Data 1 /Calnexin/0016_section_KDEL_intensity_ROI3.csv
- __MACOSX/Figure 7-Source Data 1 /Calnexin/._0016_section_KDEL_intensity_ROI3.csv
- Figure 7-Source Data 1 /Calnexin/0018_section_Calnexin_intensity_ROI4.csv
- __MACOSX/Figure 7-Source Data 1 /Calnexin/._0018_section_Calnexin_intensity_ROI4.csv
- Figure 7-Source Data 1 /Calnexin/0004_section_KDEL_intensity_ROI2.csv
- __MACOSX/Figure 7-Source Data 1 /Calnexin/._0004_section_KDEL_intensity_ROI2.csv
- Figure 7-Source Data 1 /Calnexin/0016_section_Omp_intensity_ROI4.csv
- __MACOSX/Figure 7-Source Data 1 /Calnexin/._0016_section_Omp_intensity_ROI4.csv
- Figure 7-Source Data 1 /Calnexin/section_Calnexin_intensity_ROI2.csv
- __MACOSX/Figure 7-Source Data 1 /Calnexin/._section_Calnexin_intensity_ROI2.csv
- Figure 7-Source Data 1 /Calnexin/0008_section_Calnexin_intensity_ROI3.csv
- __MACOSX/Figure 7-Source Data 1 /Calnexin/._0008_section_Calnexin_intensity_ROI3.csv
- Figure 7-Source Data 1 /Calnexin/0001_section_KDEL_intensity_ROI1.csv
- __MACOSX/Figure 7-Source Data 1 /Calnexin/._0001_section_KDEL_intensity_ROI1.csv
- Figure 7-Source Data 1 /Calnexin/0014_section_Calnexin_intensity_ROI4.csv
- __MACOSX/Figure 7-Source Data 1 /Calnexin/._0014_section_Calnexin_intensity_ROI4.csv
- Figure 7-Source Data 1 /Calnexin/0010_section_Omp_intensity_ROI1.csv
- __MACOSX/Figure 7-Source Data 1 /Calnexin/._0010_section_Omp_intensity_ROI1.csv
- Figure 7-Source Data 1 /Calnexin/0017_section_Calnexin_intensity_ROI2.csv
- __MACOSX/Figure 7-Source Data 1 /Calnexin/._0017_section_Calnexin_intensity_ROI2.csv
- Figure 7-Source Data 1 /Calnexin/section_Omp_intensity_ROI1.csv
- __MACOSX/Figure 7-Source Data 1 /Calnexin/._section_Omp_intensity_ROI1.csv
- Figure 7-Source Data 1 /Calnexin/0003_section_Omp_intensity_ROI1.csv
- __MACOSX/Figure 7-Source Data 1 /Calnexin/._0003_section_Omp_intensity_ROI1.csv
- Figure 7-Source Data 1 /Calnexin/0020_section_KDEL_intensity_ROI4.csv
- __MACOSX/Figure 7-Source Data 1 /Calnexin/._0020_section_KDEL_intensity_ROI4.csv
- Figure 7-Source Data 1 /Calnexin/0004_section_Calnexin_intensity_ROI3.csv
- __MACOSX/Figure 7-Source Data 1 /Calnexin/._0004_section_Calnexin_intensity_ROI3.csv
- Figure 7-Source Data 1 /Calnexin/0020_section_Calnexin_intensity_ROI2.csv
- __MACOSX/Figure 7-Source Data 1 /Calnexin/._0020_section_Calnexin_intensity_ROI2.csv
- Figure 7-Source Data 1 /Calnexin/0005_section_Omp_intensity_ROI1.csv
- __MACOSX/Figure 7-Source Data 1 /Calnexin/._0005_section_Omp_intensity_ROI1.csv
- Figure 7-Source Data 1 /Calnexin/0007_section_Calnexin_intensity_ROI4.csv
- __MACOSX/Figure 7-Source Data 1 /Calnexin/._0007_section_Calnexin_intensity_ROI4.csv
- Figure 7-Source Data 1 /Calnexin/0020_section_Calnexin_intensity_ROI3.csv
- __MACOSX/Figure 7-Source Data 1 /Calnexin/._0020_section_Calnexin_intensity_ROI3.csv
- Figure 7-Source Data 1 /Calnexin/0009_section_KDEL_intensity_ROI2.csv
- __MACOSX/Figure 7-Source Data 1 /Calnexin/._0009_section_KDEL_intensity_ROI2.csv
- Figure 7-Source Data 1 /Calnexin/0018_section_Calnexin_intensity_ROI1.csv
- __MACOSX/Figure 7-Source Data 1 /Calnexin/._0018_section_Calnexin_intensity_ROI1.csv
- Figure 7-Source Data 1 /Calnexin/0020_section_KDEL_intensity_ROI5.csv
- __MACOSX/Figure 7-Source Data 1 /Calnexin/._0020_section_KDEL_intensity_ROI5.csv
- Figure 7-Source Data 1 /Calnexin/0004_section_Calnexin_intensity_ROI2.csv
- __MACOSX/Figure 7-Source Data 1 /Calnexin/._0004_section_Calnexin_intensity_ROI2.csv
- Figure 7-Source Data 1 /Calnexin/0016_section_Omp_intensity_ROI1.csv
- __MACOSX/Figure 7-Source Data 1 /Calnexin/._0016_section_Omp_intensity_ROI1.csv
- Figure 7-Source Data 1 /Calnexin/0017_section_Calnexin_intensity_ROI3.csv
- __MACOSX/Figure 7-Source Data 1 /Calnexin/._0017_section_Calnexin_intensity_ROI3.csv
- Figure 7-Source Data 1 /Calnexin/0001_section_KDEL_intensity_ROI4.csv
- __MACOSX/Figure 7-Source Data 1 /Calnexin/._0001_section_KDEL_intensity_ROI4.csv
- Figure 7-Source Data 1 /Calnexin/0009_section_Omp_intensity_ROI2.csv
- __MACOSX/Figure 7-Source Data 1 /Calnexin/._0009_section_Omp_intensity_ROI2.csv
- Figure 7-Source Data 1 /Calnexin/0010_section_Omp_intensity_ROI2.csv
- __MACOSX/Figure 7-Source Data 1 /Calnexin/._0010_section_Omp_intensity_ROI2.csv
- Figure 7-Source Data 1 /Calnexin/0017_section_Calnexin_intensity_ROI1.csv
- __MACOSX/Figure 7-Source Data 1 /Calnexin/._0017_section_Calnexin_intensity_ROI1.csv
- Figure 7-Source Data 1 /Calnexin/0008_section_Calnexin_intensity_ROI4.csv
- __MACOSX/Figure 7-Source Data 1 /Calnexin/._0008_section_Calnexin_intensity_ROI4.csv
- Figure 7-Source Data 1 /Calnexin/0003_section_Omp_intensity_ROI2.csv
- __MACOSX/Figure 7-Source Data 1 /Calnexin/._0003_section_Omp_intensity_ROI2.csv
- Figure 7-Source Data 1 /Calnexin/section_Omp_intensity_ROI2.csv
- __MACOSX/Figure 7-Source Data 1 /Calnexin/._section_Omp_intensity_ROI2.csv
- Figure 7-Source Data 1 /Calnexin/0016_section_Omp_intensity_ROI3.csv
- __MACOSX/Figure 7-Source Data 1 /Calnexin/._0016_section_Omp_intensity_ROI3.csv
- Figure 7-Source Data 1 /Calnexin/0018_section_Calnexin_intensity_ROI3.csv
- __MACOSX/Figure 7-Source Data 1 /Calnexin/._0018_section_Calnexin_intensity_ROI3.csv
- Figure 7-Source Data 1 /Calnexin/0020_section_Calnexin_intensity_ROI1.csv
- __MACOSX/Figure 7-Source Data 1 /Calnexin/._0020_section_Calnexin_intensity_ROI1.csv
- Figure 7-Source Data 1 /Calnexin/0005_section_Omp_intensity_ROI3.csv
- __MACOSX/Figure 7-Source Data 1 /Calnexin/._0005_section_Omp_intensity_ROI3.csv
- Figure 7-Source Data 1 /Calnexin/0016_section_KDEL_intensity_ROI4.csv
- __MACOSX/Figure 7-Source Data 1 /Calnexin/._0016_section_KDEL_intensity_ROI4.csv
- Figure 7-Source Data 1 /Calnexin/0021_section_Omp_intensity_ROI4.csv
- __MACOSX/Figure 7-Source Data 1 /Calnexin/._0021_section_Omp_intensity_ROI4.csv
- Figure 7-Source Data 1 /Calnexin/0005_section_Omp_intensity_ROI2.csv
- __MACOSX/Figure 7-Source Data 1 /Calnexin/._0005_section_Omp_intensity_ROI2.csv
- Figure 7-Source Data 1 /Calnexin/0009_section_KDEL_intensity_ROI1.csv
- __MACOSX/Figure 7-Source Data 1 /Calnexin/._0009_section_KDEL_intensity_ROI1.csv
- Figure 7-Source Data 1 /Calnexin/0018_section_Calnexin_intensity_ROI2.csv
- __MACOSX/Figure 7-Source Data 1 /Calnexin/._0018_section_Calnexin_intensity_ROI2.csv
- Figure 7-Source Data 1 /Calnexin/0004_section_KDEL_intensity_ROI4.csv
- __MACOSX/Figure 7-Source Data 1 /Calnexin/._0004_section_KDEL_intensity_ROI4.csv
- Figure 7-Source Data 1 /Calnexin/0004_section_Calnexin_intensity_ROI1.csv
- __MACOSX/Figure 7-Source Data 1 /Calnexin/._0004_section_Calnexin_intensity_ROI1.csv
- Figure 7-Source Data 1 /Calnexin/0016_section_Omp_intensity_ROI2.csv
- __MACOSX/Figure 7-Source Data 1 /Calnexin/._0016_section_Omp_intensity_ROI2.csv
- Figure 7-Source Data 1 /Calnexin/section_Calnexin_intensity_ROI4.csv
- __MACOSX/Figure 7-Source Data 1 /Calnexin/._section_Calnexin_intensity_ROI4.csv
- Figure 7-Source Data 1 /Calnexin/section_Omp_intensity_ROI3.csv
- __MACOSX/Figure 7-Source Data 1 /Calnexin/._section_Omp_intensity_ROI3.csv
- Figure 7-Source Data 1 /Calnexin/0003_section_Omp_intensity_ROI3.csv
- __MACOSX/Figure 7-Source Data 1 /Calnexin/._0003_section_Omp_intensity_ROI3.csv
- Figure 7-Source Data 1 /Calnexin/0008_section_Calnexin_intensity_ROI5.csv
- __MACOSX/Figure 7-Source Data 1 /Calnexin/._0008_section_Calnexin_intensity_ROI5.csv
- Figure 7-Source Data 1 /Calnexin/0009_section_Omp_intensity_ROI1.csv
- __MACOSX/Figure 7-Source Data 1 /Calnexin/._0009_section_Omp_intensity_ROI1.csv
- Figure 7-Source Data 1 /Calnexin/0010_section_Omp_intensity_ROI3.csv
- __MACOSX/Figure 7-Source Data 1 /Calnexin/._0010_section_Omp_intensity_ROI3.csv
- Figure 7-Source Data 1 /Calnexin/0001_section_Calnexin_intensity_ROI3.csv
- __MACOSX/Figure 7-Source Data 1 /Calnexin/._0001_section_Calnexin_intensity_ROI3.csv
- Figure 7-Source Data 1 /Calnexin/0020_section_Omp_intensity_ROI1.csv
- __MACOSX/Figure 7-Source Data 1 /Calnexin/._0020_section_Omp_intensity_ROI1.csv
- Figure 7-Source Data 1 /Calnexin/0018_section_KDEL_intensity_ROI2.csv
- __MACOSX/Figure 7-Source Data 1 /Calnexin/._0018_section_KDEL_intensity_ROI2.csv
- Figure 7-Source Data 1 /Calnexin/0012_section_Calnexin_intensity_ROI2.csv
- __MACOSX/Figure 7-Source Data 1 /Calnexin/._0012_section_Calnexin_intensity_ROI2.csv
- Figure 7-Source Data 1 /Calnexin/0008_section_Omp_intensity_ROI4.csv
- __MACOSX/Figure 7-Source Data 1 /Calnexin/._0008_section_Omp_intensity_ROI4.csv
- Figure 7-Source Data 1 /Calnexin/0011_section_Calnexin_intensity_ROI4.csv
- __MACOSX/Figure 7-Source Data 1 /Calnexin/._0011_section_Calnexin_intensity_ROI4.csv
- Figure 7-Source Data 1 /Calnexin/0008_section_Omp_intensity_ROI5.csv
- __MACOSX/Figure 7-Source Data 1 /Calnexin/._0008_section_Omp_intensity_ROI5.csv
- Figure 7-Source Data 1 /Calnexin/0012_section_Calnexin_intensity_ROI3.csv
- __MACOSX/Figure 7-Source Data 1 /Calnexin/._0012_section_Calnexin_intensity_ROI3.csv
- Figure 7-Source Data 1 /Calnexin/0018_section_KDEL_intensity_ROI3.csv
- __MACOSX/Figure 7-Source Data 1 /Calnexin/._0018_section_KDEL_intensity_ROI3.csv
- Figure 7-Source Data 1 /Calnexin/0001_section_Calnexin_intensity_ROI2.csv
- __MACOSX/Figure 7-Source Data 1 /Calnexin/._0001_section_Calnexin_intensity_ROI2.csv
- Figure 7-Source Data 1 /Calnexin/0002_section_Calnexin_intensity_ROI4.csv
- __MACOSX/Figure 7-Source Data 1 /Calnexin/._0002_section_Calnexin_intensity_ROI4.csv
- Figure 7-Source Data 1 /Calnexin/0002_section_KDEL_intensity_ROI4.csv
- __MACOSX/Figure 7-Source Data 1 /Calnexin/._0002_section_KDEL_intensity_ROI4.csv
- Figure 7-Source Data 1 /Calnexin/0017_section_Omp_intensity_ROI4.csv
- __MACOSX/Figure 7-Source Data 1 /Calnexin/._0017_section_Omp_intensity_ROI4.csv
- Figure 7-Source Data 1 /Calnexin/0004_section_Omp_intensity_ROI4.csv
- __MACOSX/Figure 7-Source Data 1 /Calnexin/._0004_section_Omp_intensity_ROI4.csv
- Figure 7-Source Data 1 /Calnexin/0020_section_Omp_intensity_ROI2.csv
- __MACOSX/Figure 7-Source Data 1 /Calnexin/._0020_section_Omp_intensity_ROI2.csv
- Figure 7-Source Data 1 /Calnexin/0018_section_KDEL_intensity_ROI1.csv
- __MACOSX/Figure 7-Source Data 1 /Calnexin/._0018_section_KDEL_intensity_ROI1.csv
- Figure 7-Source Data 1 /Calnexin/0012_section_Calnexin_intensity_ROI1.csv
- __MACOSX/Figure 7-Source Data 1 /Calnexin/._0012_section_Calnexin_intensity_ROI1.csv
- Figure 7-Source Data 1 /Calnexin/0002_section_Omp_intensity_ROI4.csv
- __MACOSX/Figure 7-Source Data 1 /Calnexin/._0002_section_Omp_intensity_ROI4.csv
- Figure 7-Source Data 1 /Calnexin/0007_section_KDEL_intensity_ROI4.csv
- __MACOSX/Figure 7-Source Data 1 /Calnexin/._0007_section_KDEL_intensity_ROI4.csv
- Figure 7-Source Data 1 /Calnexin/0011_section_Omp_intensity_ROI4.csv
- __MACOSX/Figure 7-Source Data 1 /Calnexin/._0011_section_Omp_intensity_ROI4.csv
- Figure 7-Source Data 1 /Calnexin/0020_section_Omp_intensity_ROI3.csv
- __MACOSX/Figure 7-Source Data 1 /Calnexin/._0020_section_Omp_intensity_ROI3.csv
- Figure 7-Source Data 1 /Calnexin/0001_section_Calnexin_intensity_ROI1.csv
- __MACOSX/Figure 7-Source Data 1 /Calnexin/._0001_section_Calnexin_intensity_ROI1.csv
- Figure 7-Source Data 1 /Calnexin/0010_section_KDEL_intensity_ROI2.csv
- __MACOSX/Figure 7-Source Data 1 /Calnexin/._0010_section_KDEL_intensity_ROI2.csv
- Figure 7-Source Data 1 /Calnexin/0017_section_Omp_intensity_ROI1.csv
- __MACOSX/Figure 7-Source Data 1 /Calnexin/._0017_section_Omp_intensity_ROI1.csv
- Figure 7-Source Data 1 /Calnexin/0002_section_Calnexin_intensity_ROI3.csv
- __MACOSX/Figure 7-Source Data 1 /Calnexin/._0002_section_Calnexin_intensity_ROI3.csv
- Figure 7-Source Data 1 /Calnexin/0002_section_KDEL_intensity_ROI3.csv
- __MACOSX/Figure 7-Source Data 1 /Calnexin/._0002_section_KDEL_intensity_ROI3.csv
- Figure 7-Source Data 1 /Calnexin/0004_section_Omp_intensity_ROI1.csv
- __MACOSX/Figure 7-Source Data 1 /Calnexin/._0004_section_Omp_intensity_ROI1.csv
- Figure 7-Source Data 1 /Calnexin/0015_section_KDEL_intensity_ROI1.csv
- __MACOSX/Figure 7-Source Data 1 /Calnexin/._0015_section_KDEL_intensity_ROI1.csv
- Figure 7-Source Data 1 /Calnexin/0018_section_KDEL_intensity_ROI4.csv
- __MACOSX/Figure 7-Source Data 1 /Calnexin/._0018_section_KDEL_intensity_ROI4.csv
- Figure 7-Source Data 1 /Calnexin/0008_section_Omp_intensity_ROI2.csv
- __MACOSX/Figure 7-Source Data 1 /Calnexin/._0008_section_Omp_intensity_ROI2.csv
- Figure 7-Source Data 1 /Calnexin/0011_section_Calnexin_intensity_ROI2.csv
- __MACOSX/Figure 7-Source Data 1 /Calnexin/._0011_section_Calnexin_intensity_ROI2.csv
- Figure 7-Source Data 1 /Calnexin/0023_section_KDEL_intensity_ROI2.csv
- __MACOSX/Figure 7-Source Data 1 /Calnexin/._0023_section_KDEL_intensity_ROI2.csv
- Figure 7-Source Data 1 /Calnexin/0002_section_Omp_intensity_ROI1.csv
- __MACOSX/Figure 7-Source Data 1 /Calnexin/._0002_section_Omp_intensity_ROI1.csv
- Figure 7-Source Data 1 /Calnexin/0023_section_KDEL_intensity_ROI3.csv
- __MACOSX/Figure 7-Source Data 1 /Calnexin/._0023_section_KDEL_intensity_ROI3.csv
- Figure 7-Source Data 1 /Calnexin/0011_section_Calnexin_intensity_ROI3.csv
- __MACOSX/Figure 7-Source Data 1 /Calnexin/._0011_section_Calnexin_intensity_ROI3.csv
- Figure 7-Source Data 1 /Calnexin/0008_section_Omp_intensity_ROI3.csv
- __MACOSX/Figure 7-Source Data 1 /Calnexin/._0008_section_Omp_intensity_ROI3.csv
- Figure 7-Source Data 1 /Calnexin/0007_section_KDEL_intensity_ROI1.csv
- __MACOSX/Figure 7-Source Data 1 /Calnexin/._0007_section_KDEL_intensity_ROI1.csv
- Figure 7-Source Data 1 /Calnexin/0011_section_Omp_intensity_ROI1.csv
- __MACOSX/Figure 7-Source Data 1 /Calnexin/._0011_section_Omp_intensity_ROI1.csv
- Figure 7-Source Data 1 /Calnexin/0001_section_Calnexin_intensity_ROI4.csv
- __MACOSX/Figure 7-Source Data 1 /Calnexin/._0001_section_Calnexin_intensity_ROI4.csv
- Figure 7-Source Data 1 /Calnexin/0002_section_KDEL_intensity_ROI2.csv
- __MACOSX/Figure 7-Source Data 1 /Calnexin/._0002_section_KDEL_intensity_ROI2.csv
- Figure 7-Source Data 1 /Calnexin/0002_section_Calnexin_intensity_ROI2.csv
- __MACOSX/Figure 7-Source Data 1 /Calnexin/._0002_section_Calnexin_intensity_ROI2.csv
- Figure 7-Source Data 1 /Calnexin/0010_section_KDEL_intensity_ROI3.csv
- __MACOSX/Figure 7-Source Data 1 /Calnexin/._0010_section_KDEL_intensity_ROI3.csv
- Figure 7-Source Data 1 /Calnexin/0010_section_KDEL_intensity_ROI1.csv
- __MACOSX/Figure 7-Source Data 1 /Calnexin/._0010_section_KDEL_intensity_ROI1.csv
- Figure 7-Source Data 1 /Calnexin/0017_section_Omp_intensity_ROI2.csv
- __MACOSX/Figure 7-Source Data 1 /Calnexin/._0017_section_Omp_intensity_ROI2.csv
- Figure 7-Source Data 1 /Calnexin/0020_section_Omp_intensity_ROI4.csv
- __MACOSX/Figure 7-Source Data 1 /Calnexin/._0020_section_Omp_intensity_ROI4.csv
- Figure 7-Source Data 1 /Calnexin/0004_section_Omp_intensity_ROI2.csv
- __MACOSX/Figure 7-Source Data 1 /Calnexin/._0004_section_Omp_intensity_ROI2.csv
- Figure 7-Source Data 1 /Calnexin/0015_section_KDEL_intensity_ROI2.csv
- __MACOSX/Figure 7-Source Data 1 /Calnexin/._0015_section_KDEL_intensity_ROI2.csv
- Figure 7-Source Data 1 /Calnexin/0011_section_Omp_intensity_ROI3.csv
- __MACOSX/Figure 7-Source Data 1 /Calnexin/._0011_section_Omp_intensity_ROI3.csv
- Figure 7-Source Data 1 /Calnexin/0008_section_Omp_intensity_ROI1.csv
- __MACOSX/Figure 7-Source Data 1 /Calnexin/._0008_section_Omp_intensity_ROI1.csv
- Figure 7-Source Data 1 /Calnexin/0007_section_KDEL_intensity_ROI3.csv
- __MACOSX/Figure 7-Source Data 1 /Calnexin/._0007_section_KDEL_intensity_ROI3.csv
- Figure 7-Source Data 1 /Calnexin/0023_section_KDEL_intensity_ROI1.csv
- __MACOSX/Figure 7-Source Data 1 /Calnexin/._0023_section_KDEL_intensity_ROI1.csv
- Figure 7-Source Data 1 /Calnexin/0011_section_Calnexin_intensity_ROI1.csv
- __MACOSX/Figure 7-Source Data 1 /Calnexin/._0011_section_Calnexin_intensity_ROI1.csv
- Figure 7-Source Data 1 /Calnexin/0002_section_Omp_intensity_ROI3.csv
- __MACOSX/Figure 7-Source Data 1 /Calnexin/._0002_section_Omp_intensity_ROI3.csv
- Figure 7-Source Data 1 /Calnexin/0002_section_Omp_intensity_ROI2.csv
- __MACOSX/Figure 7-Source Data 1 /Calnexin/._0002_section_Omp_intensity_ROI2.csv
- Figure 7-Source Data 1 /Calnexin/0007_section_KDEL_intensity_ROI2.csv
- __MACOSX/Figure 7-Source Data 1 /Calnexin/._0007_section_KDEL_intensity_ROI2.csv
- Figure 7-Source Data 1 /Calnexin/0011_section_Omp_intensity_ROI2.csv
- __MACOSX/Figure 7-Source Data 1 /Calnexin/._0011_section_Omp_intensity_ROI2.csv
[truncated: 5,432 more entries]
