# Supplementary material for: Single-cell transcriptomics of vomeronasal neuroepithelium reveals a differential endoplasmic reticulum environment amongst neuronal subtypes
Source: eLife. 2024 Dec 13;13:RP98250. doi: 10.7554/eLife.98250 (PMC11643622; doi:10.7554/eLife.98250)
Supplement: Figure 7—source data 1. [file elife-98250-fig7-data1.zip › Figure 7-Source Data 1 /readme.txt]

Figure 7-Source Data 1: Each co-labelling experiment is saved in individual folders. With in the folder, the fluorescence intensity of every antibody along apical-basal axis of each rectangular ROI is saved in separate CSV file. 

The file names have section number, antibody name, ROI number. First column in each file represents the horizontal distance (pixels) through the selected ROI and second column is vertically averaged pixel intensity.
