# Supplementary material for: Single-cell transcriptomics of vomeronasal neuroepithelium reveals a differential endoplasmic reticulum environment amongst neuronal subtypes
Source: eLife. 2024 Dec 13;13:RP98250. doi: 10.7554/eLife.98250 (PMC11643622; doi:10.7554/eLife.98250)
Supplement: Figure 7—source data 1. [file elife-98250-fig7-data1.zip › Figure 7-Source Data 1 /Calnexin/0014_section_Calnexin_intensity_ROI2.csv]

	Value
1	967.472
2	974.354
3	940.969
4	936.417
5	898.535
6	879.472
7	851.592
8	838.403
9	849.381
10	851.613
11	876.029
12	947.807
13	973.485
14	996.963
15	994.195
16	1015.170
17	1008.792
18	969.448
19	961.459
20	934.283
21	883.938
22	853.240
23	845.914
24	873.679
25	879.125
26	886.188
27	898.719
28	909.740
29	920.137
30	902.907
31	896.983
32	926.559
33	960.331
34	931.441
35	982.890
36	1051.938
37	1120.102
38	1186.584
39	1181.952
40	1199.284
41	1183.448
42	1179.420
43	1165.591
44	1126.904
45	1125.340
46	1152.062
47	1100.957
48	1038.334
49	925.254
50	910.466
51	957.225
52	1043.034
53	1065.303
54	1065.384
55	1049.469
56	958.248
57	992.835
58	1135.275
59	1300.957
60	1365.209
61	1337.004
62	1350.162
63	1361.827
64	1349.391
65	1365.092
66	1395.852
67	1365.510
68	1347.064
69	1300.179
70	1248.106
71	1277.626
72	1255.719
73	1200.530
74	1184.619
75	1222.419
76	1329.104
77	1278.251
78	1256.108
79	1277.795
80	1340.740
81	1299.092
82	1246.307
83	1210.915
84	1294.281
85	1380.135
86	1453.316
87	1556.611
88	1576.838
89	1718.670
90	1891.225
91	1893.467
92	1750.949
93	1744.292
94	1839.964
95	1799.978
96	1697.261
97	1628.453
98	1693.890
99	1643.715
100	1580.685
101	1555.312
102	1637.516
103	1668.157
104	1761.584
105	1843.480
106	1784.430
107	1792.664
108	1872.663
109	2003.646
110	1826.022
111	1733.812
112	1823.619
113	1827.014
114	1829.988
115	1829.713
116	1755.664
117	1750.197
118	1726.490
119	1660.849
120	1660.794
121	1682.351
122	1885.508
123	2114.583
124	2283.818
125	2420.158
126	2467.450
127	2214.177
128	1948.541
129	1777.718
130	1717.264
131	1598.559
132	1538.527
133	1520.427
134	1514.014
135	1473.805
