# Supplementary material for: Single-cell transcriptomics of vomeronasal neuroepithelium reveals a differential endoplasmic reticulum environment amongst neuronal subtypes
Source: eLife. 2024 Dec 13;13:RP98250. doi: 10.7554/eLife.98250 (PMC11643622; doi:10.7554/eLife.98250)
Supplement: Figure 7—source data 1. [file elife-98250-fig7-data1.zip › Figure 7-Source Data 1 /Calnexin/0017_section_Calnexin_intensity_ROI4.csv]

	Value
1	1052.501
2	1055.819
3	1065.365
4	1056.845
5	1012.580
6	1003.990
7	999.588
8	987.101
9	964.315
10	1005.141
11	1006.668
12	1019.353
13	1013.041
14	1018.578
15	963.233
16	966.212
17	948.138
18	904.991
19	880.999
20	866.826
21	844.457
22	814.759
23	776.382
24	746.206
25	750.900
26	833.262
27	880.426
28	906.302
29	996.833
30	1143.663
31	1156.958
32	1110.244
33	1100.611
34	1188.376
35	1274.021
36	1254.557
37	1250.752
38	1259.935
39	1251.933
40	1291.328
41	1366.844
42	1455.477
43	1388.676
44	1378.587
45	1355.940
46	1338.083
47	1406.268
48	1365.225
49	1365.926
50	1330.078
51	1279.855
52	1140.527
53	1077.414
54	1062.164
55	1138.630
56	1196.317
57	1320.970
58	1434.362
59	1491.116
60	1629.082
61	1648.579
62	1584.481
63	1507.404
64	1478.138
65	1412.422
66	1309.791
67	1228.990
68	1256.538
69	1400.914
70	1440.338
71	1398.570
72	1379.159
73	1374.219
74	1338.537
75	1300.646
76	1405.009
77	1528.701
78	1639.644
79	1665.184
80	1574.484
81	1440.120
82	1356.975
83	1356.347
84	1391.740
85	1364.393
86	1263.659
87	1276.941
88	1326.238
89	1379.298
90	1451.291
91	1488.174
92	1474.292
93	1430.280
94	1376.834
95	1311.764
96	1366.788
97	1555.836
98	1700.169
99	1781.294
100	1804.377
101	1770.116
102	1730.366
103	1669.462
104	1637.139
105	1680.147
106	1810.529
107	1916.143
108	1898.490
109	1891.732
110	1944.713
111	1994.700
112	2132.719
113	2056.255
114	1895.205
115	1934.563
116	2105.896
117	2105.770
118	1996.071
119	1906.567
120	1928.426
121	2027.680
122	2131.265
123	2149.770
124	1960.073
