# Supplementary material for: Single-cell transcriptomics of vomeronasal neuroepithelium reveals a differential endoplasmic reticulum environment amongst neuronal subtypes
Source: eLife. 2024 Dec 13;13:RP98250. doi: 10.7554/eLife.98250 (PMC11643622; doi:10.7554/eLife.98250)
Supplement: Figure 7—source data 1. [file elife-98250-fig7-data1.zip › Figure 7-Source Data 1 /Calnexin/0001_section_KDEL_intensity_ROI3.csv]

	Value
1	339.655
2	347.797
3	335.259
4	313.119
5	325.765
6	332.068
7	338.031
8	323.689
9	331.209
10	330.947
11	348.004
12	345.880
13	324.056
14	345.578
15	334.277
16	321.582
17	303.982
18	316.967
19	331.296
20	347.428
21	342.405
22	319.131
23	333.545
24	337.436
25	359.749
26	362.482
27	341.464
28	346.890
29	338.706
30	316.332
31	297.740
32	288.563
33	280.401
34	297.059
35	301.328
36	294.707
37	273.911
38	277.138
39	291.576
40	332.705
41	369.600
42	410.246
43	489.387
44	535.812
45	528.120
46	587.467
47	646.404
48	685.569
49	653.527
50	587.039
51	534.923
52	566.731
53	631.216
54	698.862
55	727.186
56	768.637
57	802.018
58	845.127
59	923.656
60	964.496
61	927.546
62	924.889
63	843.814
64	725.807
65	632.090
66	591.099
67	641.909
68	694.571
69	737.307
70	748.997
71	753.542
72	754.714
73	770.104
74	789.948
75	814.072
76	873.039
77	852.905
78	846.676
79	846.264
80	830.809
81	856.781
82	824.632
83	780.345
84	733.661
85	674.941
86	678.817
87	683.906
88	681.617
89	769.132
90	863.821
91	926.973
92	1033.746
93	1143.272
94	1255.093
95	1376.851
96	1442.579
97	1434.389
98	1422.831
99	1421.906
100	1344.051
101	1293.998
102	1225.403
103	1164.926
104	1150.661
105	1152.791
106	1081.661
107	961.343
108	972.072
109	1077.552
110	1216.106
111	1355.352
112	1455.080
113	1519.549
114	1592.011
115	1607.968
116	1574.832
117	1592.661
118	1630.131
119	1612.393
120	1559.822
121	1502.609
122	1458.429
123	1385.717
124	1340.857
125	1367.231
126	1384.280
127	1369.946
128	1362.856
129	1341.504
130	1263.936
131	1183.427
132	1149.402
133	1168.938
134	1247.776
135	1295.206
136	1363.318
137	1410.789
138	1429.315
139	1453.260
140	1435.849
141	1412.398
142	1320.488
143	1207.981
144	1137.663
