# Supplementary material for: Single-cell transcriptomics of vomeronasal neuroepithelium reveals a differential endoplasmic reticulum environment amongst neuronal subtypes
Source: eLife. 2024 Dec 13;13:RP98250. doi: 10.7554/eLife.98250 (PMC11643622; doi:10.7554/eLife.98250)
Supplement: Figure 7—source data 1. [file elife-98250-fig7-data1.zip › Figure 7-Source Data 1 /Calnexin/0008_section_Calnexin_intensity_ROI1.csv]

	Value
1	912.067
2	1035.969
3	1120.962
4	1207.102
5	1208.768
6	1197.359
7	1261.634
8	1346.264
9	1265.439
10	1171.686
11	1064.482
12	1015.294
13	1000.285
14	1050.749
15	1135.110
16	1203.643
17	1265.667
18	1259.459
19	1251.688
20	1248.007
21	1262.788
22	1269.093
23	1166.464
24	1025.597
25	979.964
26	1010.671
27	1089.483
28	1172.669
29	1215.111
30	1179.922
31	1097.792
32	1049.256
33	1101.214
34	1214.030
35	1330.123
36	1417.716
37	1334.584
38	1267.892
39	1224.831
40	1238.842
41	1154.062
42	984.902
43	854.451
44	840.066
45	883.180
46	980.686
47	1052.896
48	1162.260
49	1294.531
50	1395.595
51	1513.122
52	1671.379
53	1709.293
54	1686.064
55	1654.822
56	1560.732
57	1432.706
58	1345.686
59	1250.098
60	1177.013
61	1043.321
62	981.915
63	1022.958
64	1136.796
65	1213.446
66	1309.241
67	1450.217
68	1697.490
69	1813.886
70	1899.905
71	1982.994
72	1941.471
73	1791.148
74	1728.126
75	1742.109
76	1671.017
77	1612.169
78	1606.061
79	1652.139
80	1553.263
81	1498.319
82	1558.734
83	1657.459
84	1731.354
85	1718.629
86	1709.224
87	1641.780
88	1472.031
89	1387.246
90	1416.272
91	1475.486
92	1584.932
93	1635.516
94	1645.384
95	1641.169
96	1591.950
97	1616.324
98	1754.058
99	2122.955
100	2324.617
101	2200.532
