# Supplementary material for: Single-cell transcriptomics of vomeronasal neuroepithelium reveals a differential endoplasmic reticulum environment amongst neuronal subtypes
Source: eLife. 2024 Dec 13;13:RP98250. doi: 10.7554/eLife.98250 (PMC11643622; doi:10.7554/eLife.98250)
Supplement: Figure 7—source data 1. [file elife-98250-fig7-data1.zip › Figure 7-Source Data 1 /Calnexin/0023_section_Calnexin_intensity_ROI2.csv]

	Value
1	696.739
2	699.171
3	705.731
4	745.159
5	830.814
6	876.193
7	822.916
8	779.125
9	751.516
10	712.898
11	733.149
12	784.098
13	812.638
14	883.478
15	872.042
16	880.515
17	866.896
18	829.119
19	793.362
20	781.039
21	737.607
22	707.626
23	696.085
24	700.894
25	689.481
26	670.621
27	672.349
28	663.151
29	724.270
30	880.006
31	911.373
32	874.435
33	854.992
34	850.651
35	901.521
36	879.124
37	815.419
38	742.017
39	764.679
40	799.669
41	817.888
42	873.894
43	890.825
44	905.408
45	945.055
46	883.983
47	888.393
48	947.252
49	967.833
50	956.140
51	913.035
52	864.466
53	835.973
54	859.181
55	968.660
56	1079.565
57	1073.980
58	1098.382
59	1090.949
60	1189.001
61	1252.892
62	1254.770
63	1243.634
64	1340.932
65	1428.402
66	1457.848
67	1463.641
68	1368.522
69	1226.501
70	1149.204
71	1092.097
72	992.255
73	876.812
74	784.078
75	738.500
76	784.790
77	872.003
78	945.468
79	1033.707
80	1200.264
81	1314.434
82	1340.981
83	1342.151
84	1277.049
85	1208.895
86	1183.942
87	1268.481
88	1370.656
89	1424.161
90	1469.293
91	1505.601
92	1539.948
93	1503.203
94	1332.936
95	1247.174
96	1193.977
97	1244.207
98	1317.654
99	1331.594
100	1272.500
101	1250.071
102	1242.882
103	1263.348
104	1357.593
105	1405.091
106	1380.150
107	1363.792
108	1341.331
109	1391.512
110	1400.030
111	1444.813
112	1610.726
113	1645.137
114	1684.278
115	1705.308
116	1802.265
117	2037.930
118	2018.808
119	1841.279
120	1575.676
121	1395.752
