# Supplementary material for: Single-cell transcriptomics of vomeronasal neuroepithelium reveals a differential endoplasmic reticulum environment amongst neuronal subtypes
Source: eLife. 2024 Dec 13;13:RP98250. doi: 10.7554/eLife.98250 (PMC11643622; doi:10.7554/eLife.98250)
Supplement: Figure 7—source data 1. [file elife-98250-fig7-data1.zip › Figure 7-Source Data 1 /Calnexin/0020_section_KDEL_intensity_ROI2.csv]

	Value
1	247.529
2	249.532
3	269.644
4	285.129
5	311.343
6	358.377
7	342.172
8	324.698
9	335.118
10	348.949
11	339.032
12	306.032
13	272.832
14	257.046
15	252.615
16	250.375
17	246.456
18	256.404
19	287.795
20	295.263
21	305.098
22	314.841
23	297.792
24	305.983
25	310.528
26	293.703
27	297.341
28	324.036
29	333.508
30	353.213
31	354.079
32	386.650
33	403.622
34	408.801
35	363.020
36	309.263
37	266.493
38	261.433
39	288.852
40	305.637
41	297.891
42	310.012
43	352.068
44	364.230
45	362.081
46	416.093
47	479.853
48	467.627
49	468.386
50	504.699
51	538.927
52	523.346
53	626.723
54	751.048
55	859.367
56	973.496
57	1011.085
58	999.161
59	1062.859
60	1068.470
61	1063.380
62	1007.472
63	969.602
64	929.649
65	966.000
66	993.401
67	918.985
68	819.871
69	754.570
70	745.191
71	851.038
72	957.149
73	1143.392
74	1325.071
75	1394.401
76	1386.044
77	1424.050
78	1450.096
79	1439.949
80	1398.150
81	1391.759
82	1412.872
83	1421.763
84	1292.985
85	1140.357
86	1006.473
87	933.291
88	876.028
89	848.982
90	919.397
91	1085.426
92	1292.938
93	1453.913
94	1474.046
95	1484.162
96	1456.729
97	1466.299
98	1461.018
99	1366.933
100	1377.814
101	1416.795
102	1407.763
103	1365.526
104	1258.176
105	1295.870
106	1284.077
107	1251.792
108	1235.294
109	1214.304
110	1176.449
111	1159.787
112	1201.601
113	1336.857
114	1373.729
115	1484.783
116	1761.559
117	1658.916
