# Supplementary material for: Single-cell transcriptomics of vomeronasal neuroepithelium reveals a differential endoplasmic reticulum environment amongst neuronal subtypes
Source: eLife. 2024 Dec 13;13:RP98250. doi: 10.7554/eLife.98250 (PMC11643622; doi:10.7554/eLife.98250)
Supplement: Figure 7—source data 1. [file elife-98250-fig7-data1.zip › Figure 7-Source Data 1 /Calnexin/0016_section_KDEL_intensity_ROI1.csv]

	Value
1	452.048
2	445.051
3	447.237
4	460.768
5	454.616
6	433.469
7	395.241
8	387.642
9	356.202
10	344.965
11	319.807
12	292.647
13	300.224
14	299.676
15	277.720
16	277.278
17	301.394
18	334.618
19	387.390
20	394.653
21	405.720
22	432.354
23	380.169
24	334.208
25	314.333
26	310.423
27	304.444
28	342.244
29	338.014
30	328.180
31	322.482
32	280.932
33	250.847
34	245.043
35	273.121
36	301.719
37	314.571
38	347.611
39	381.109
40	375.970
41	420.681
42	432.295
43	433.197
44	403.930
45	367.020
46	339.849
47	318.860
48	342.726
49	389.681
50	472.213
51	571.612
52	629.534
53	603.315
54	606.115
55	603.118
56	551.674
57	521.249
58	522.664
59	541.069
60	556.435
61	585.287
62	604.684
63	661.383
64	695.417
65	735.160
66	781.988
67	838.991
68	902.569
69	949.985
70	959.098
71	1025.761
72	1062.374
73	1026.814
74	1017.089
75	922.283
76	880.359
77	911.894
78	989.494
79	1068.242
80	1074.509
81	1046.546
82	1039.812
83	1132.998
84	1178.990
85	1153.867
86	1122.383
87	1086.755
88	1101.370
89	1068.436
90	1095.058
91	1150.851
92	1179.570
93	1223.579
94	1283.721
95	1329.822
96	1335.752
97	1360.237
98	1340.707
99	1269.643
100	1145.667
101	1020.872
102	951.986
103	958.095
104	1029.510
105	1145.933
106	1108.493
107	1055.392
108	1027.631
109	1104.878
110	1242.431
111	1245.723
112	1226.251
113	1244.891
114	1273.909
115	1345.120
116	1475.247
117	1664.193
118	1608.857
119	1394.624
120	1326.113
121	1255.236
122	1187.629
123	1054.302
