# Supplementary material for: Single-cell transcriptomics of vomeronasal neuroepithelium reveals a differential endoplasmic reticulum environment amongst neuronal subtypes
Source: eLife. 2024 Dec 13;13:RP98250. doi: 10.7554/eLife.98250 (PMC11643622; doi:10.7554/eLife.98250)
Supplement: Figure 7—source data 1. [file elife-98250-fig7-data1.zip › Figure 7-Source Data 1 /Calnexin/0007_section_Calnexin_intensity_ROI3.csv]

	Value
1	620.779
2	632.554
3	618.543
4	611.106
5	630.382
6	657.964
7	659.651
8	658.684
9	687.402
10	732.952
11	739.261
12	729.657
13	717.338
14	761.508
15	765.138
16	770.439
17	752.053
18	748.878
19	768.613
20	813.920
21	824.284
22	810.552
23	788.791
24	762.149
25	754.127
26	761.116
27	762.992
28	770.235
29	737.674
30	704.991
31	674.911
32	680.583
33	684.827
34	696.764
35	726.070
36	769.302
37	810.607
38	810.411
39	775.828
40	788.319
41	813.060
42	832.550
43	837.996
44	843.925
45	816.963
46	770.896
47	703.598
48	704.373
49	764.755
50	778.073
51	741.135
52	716.970
53	764.592
54	812.691
55	923.245
56	963.029
57	984.313
58	1038.410
59	1045.982
60	1090.876
61	1112.189
62	1109.768
63	1050.107
64	972.777
65	885.228
66	812.364
67	734.875
68	761.336
69	778.351
70	871.127
71	924.125
72	1070.981
73	1127.290
74	1077.668
75	972.439
76	858.890
77	824.599
78	853.060
79	938.704
80	994.259
81	1083.358
82	1155.695
83	1194.822
84	1281.722
85	1279.503
86	1214.882
87	1205.080
88	1251.138
89	1369.658
90	1446.826
91	1461.065
92	1438.293
93	1378.758
94	1259.686
95	1222.744
96	1200.812
97	1172.693
98	1149.015
99	1158.185
100	1197.703
101	1157.123
102	1162.363
103	1146.084
104	1144.461
105	1068.569
106	1007.195
107	1126.947
108	1376.993
109	1569.492
110	1517.756
111	1511.358
112	1463.164
113	1424.589
114	1445.577
115	1453.651
116	1407.149
117	1374.856
118	1381.323
119	1344.135
120	1277.882
121	1172.291
122	1073.847
123	1051.807
124	1069.263
125	1059.850
126	1190.274
127	1224.291
128	1281.762
129	1290.101
130	1289.003
131	1392.947
132	1553.061
133	1606.299
134	1628.161
135	1797.216
136	2080.503
137	2234.340
138	2074.802
139	1848.866
140	1694.223
