# Supplementary material for: Single-cell transcriptomics of vomeronasal neuroepithelium reveals a differential endoplasmic reticulum environment amongst neuronal subtypes
Source: eLife. 2024 Dec 13;13:RP98250. doi: 10.7554/eLife.98250 (PMC11643622; doi:10.7554/eLife.98250)
Supplement: Figure 7—source data 1. [file elife-98250-fig7-data1.zip › Figure 7-Source Data 1 /Calnexin/0020_section_Calnexin_intensity_ROI4.csv]

	Value
1	703.958
2	678.642
3	702.785
4	701.198
5	733.600
6	809.464
7	815.566
8	799.083
9	795.578
10	767.807
11	777.331
12	782.372
13	816.472
14	867.088
15	829.810
16	780.187
17	748.548
18	727.279
19	727.026
20	706.736
21	718.945
22	681.106
23	623.889
24	598.077
25	620.598
26	674.666
27	714.155
28	719.126
29	733.058
30	715.814
31	692.145
32	705.152
33	738.726
34	743.465
35	752.120
36	757.674
37	760.134
38	817.510
39	856.052
40	836.537
41	860.147
42	842.796
43	804.589
44	840.312
45	812.064
46	691.203
47	674.647
48	686.835
49	747.730
50	767.769
51	789.829
52	860.094
53	881.616
54	831.430
55	802.044
56	787.067
57	830.677
58	941.467
59	1004.469
60	1003.751
61	999.101
62	978.103
63	960.283
64	929.190
65	935.577
66	962.119
67	996.790
68	1032.737
69	1166.661
70	1278.993
71	1237.690
72	1146.006
73	1061.152
74	1033.003
75	1031.395
76	1047.925
77	1009.336
78	1052.985
79	1114.222
80	1160.382
81	1260.702
82	1454.730
83	1616.308
84	1709.643
85	1780.506
86	1663.180
87	1498.197
88	1413.408
89	1349.757
90	1346.627
91	1352.599
92	1395.200
93	1436.417
94	1475.501
95	1504.310
96	1494.946
97	1370.458
98	1248.737
99	1238.125
100	1224.248
101	1077.299
102	1011.846
103	1029.371
104	1164.244
105	1262.609
106	1332.273
107	1353.751
108	1535.286
109	1618.599
110	1538.155
111	1558.986
112	1597.888
113	1640.413
114	1649.681
115	1621.172
116	1591.313
117	1600.127
118	1657.817
119	1742.810
120	1761.677
121	1695.187
122	1563.215
123	1032.198
124	742.182
