# Supplementary material for: Single-cell transcriptomics of vomeronasal neuroepithelium reveals a differential endoplasmic reticulum environment amongst neuronal subtypes
Source: eLife. 2024 Dec 13;13:RP98250. doi: 10.7554/eLife.98250 (PMC11643622; doi:10.7554/eLife.98250)
Supplement: Figure 7—source data 1. [file elife-98250-fig7-data1.zip › Figure 7-Source Data 1 /Calnexin/0020_section_Calnexin_intensity_ROI5.csv]

	Value
1	755.924
2	787.459
3	751.131
4	753.993
5	750.937
6	724.945
7	710.191
8	740.373
9	786.471
10	829.885
11	883.782
12	930.605
13	858.268
14	850.388
15	842.652
16	829.278
17	808.703
18	848.581
19	840.287
20	826.868
21	807.632
22	821.741
23	895.611
24	891.122
25	837.307
26	784.020
27	725.849
28	741.620
29	769.914
30	864.716
31	886.953
32	913.622
33	1002.185
34	1088.821
35	1157.355
36	1110.211
37	1054.820
38	987.914
39	996.762
40	912.134
41	836.201
42	850.630
43	854.046
44	781.937
45	772.223
46	728.835
47	781.473
48	885.623
49	1008.282
50	1037.004
51	975.285
52	996.335
53	972.781
54	1086.895
55	1064.983
56	925.518
57	881.641
58	951.252
59	1035.887
60	1101.496
61	1249.002
62	1423.989
63	1518.147
64	1454.330
65	1400.638
66	1375.818
67	1340.940
68	1396.438
69	1490.813
70	1492.510
71	1588.276
72	1676.970
73	1709.450
74	1844.535
75	1823.755
76	1852.889
77	1891.166
78	1811.826
79	1736.896
80	1723.794
81	1687.715
82	1713.967
83	1779.611
84	1903.890
85	1992.022
86	1993.279
87	1970.556
88	1747.520
89	1592.885
90	1523.315
