# Supplementary material for: Single-cell transcriptomics of vomeronasal neuroepithelium reveals a differential endoplasmic reticulum environment amongst neuronal subtypes
Source: eLife. 2024 Dec 13;13:RP98250. doi: 10.7554/eLife.98250 (PMC11643622; doi:10.7554/eLife.98250)
Supplement: Figure 7—source data 1. [file elife-98250-fig7-data1.zip › Figure 7-Source Data 1 /Calnexin/0007_section_Calnexin_intensity_ROI2.csv]

	Value
1	650.560
2	665.027
3	662.501
4	663.074
5	666.574
6	689.153
7	716.448
8	728.514
9	735.148
10	738.943
11	765.681
12	771.424
13	794.933
14	771.575
15	763.222
16	750.061
17	761.471
18	776.063
19	777.100
20	761.378
21	771.284
22	827.337
23	893.936
24	927.382
25	1000.710
26	1033.679
27	1047.180
28	1096.099
29	1178.157
30	1242.104
31	1285.284
32	1271.476
33	1201.836
34	1137.123
35	1106.311
36	1104.818
37	1074.046
38	987.814
39	976.301
40	941.083
41	928.389
42	1022.747
43	1086.932
44	1077.902
45	1027.369
46	1005.245
47	1036.684
48	1028.823
49	1018.708
50	1077.660
51	1140.708
52	1118.792
53	1090.743
54	1120.073
55	1125.476
56	1138.690
57	1153.995
58	1134.315
59	1072.903
60	1016.693
61	1002.925
62	994.871
63	1026.386
64	1034.367
65	976.764
66	963.799
67	993.119
68	987.988
69	993.914
70	1008.764
71	970.744
72	887.897
73	811.361
74	773.000
75	818.148
76	926.712
77	1174.891
78	1335.529
79	1379.865
80	1400.323
81	1354.569
82	1307.599
83	1354.780
84	1340.465
85	1286.080
86	1243.220
87	1204.746
88	1199.476
89	1179.822
90	1220.119
91	1211.271
92	1181.260
93	1129.067
94	1250.994
95	1337.873
96	1340.346
97	1325.962
98	1296.250
99	1297.125
100	1253.889
101	1260.204
102	1304.781
103	1292.640
104	1289.487
105	1303.463
106	1350.392
107	1411.882
108	1473.727
109	1574.823
110	1655.652
111	1664.004
112	1665.081
113	1590.175
114	1334.191
115	1162.661
116	1079.376
117	1090.789
118	1207.598
119	1412.393
120	1403.380
121	1420.197
122	1497.668
123	1614.491
124	1767.760
125	1802.914
126	1830.035
127	1847.610
128	1902.072
129	1847.640
130	1724.860
131	1763.804
132	1802.395
133	1831.391
134	1909.512
135	1874.983
136	1901.671
