# Supplementary material for: Single-cell transcriptomics of vomeronasal neuroepithelium reveals a differential endoplasmic reticulum environment amongst neuronal subtypes
Source: eLife. 2024 Dec 13;13:RP98250. doi: 10.7554/eLife.98250 (PMC11643622; doi:10.7554/eLife.98250)
Supplement: Figure 7—source data 1. [file elife-98250-fig7-data1.zip › Figure 7-Source Data 1 /Calnexin/0021_section_Omp_intensity_ROI1.csv]

	Value
1	1496.551
2	1530.787
3	1555.843
4	1625.509
5	1739.406
6	1723.296
7	1636.497
8	1556.118
9	1527.333
10	1586.237
11	1590.384
12	1553.547
13	1551.083
14	1532.824
15	1507.567
16	1553.043
17	1559.731
18	1548.307
19	1506.751
20	1560.269
21	1646.543
22	1782.017
23	1858.534
24	1847.607
25	1858.095
26	1919.185
27	1963.306
28	1956.923
29	1863.116
30	1735.624
31	1608.376
32	1489.280
33	1469.350
34	1445.704
35	1464.941
36	1459.910
37	1466.192
38	1419.108
39	1383.383
40	1423.528
41	1520.581
42	1659.481
43	1710.232
44	1609.858
45	1504.494
46	1455.574
47	1478.641
48	1524.932
49	1535.460
50	1478.099
51	1437.784
52	1383.799
53	1341.084
54	1282.190
55	1258.042
56	1236.161
57	1294.607
58	1279.403
59	1199.990
60	1229.863
61	1302.405
62	1370.997
63	1426.819
64	1408.965
65	1314.656
66	1236.856
67	1172.328
68	1203.139
69	1277.517
70	1294.401
71	1285.865
72	1266.027
73	1343.087
74	1432.480
75	1403.627
76	1364.662
77	1391.630
78	1361.918
79	1315.009
80	1229.388
81	1178.558
82	1157.206
83	1176.295
84	1259.015
85	1408.575
86	1535.313
87	1581.423
88	1628.779
89	1654.209
90	1643.143
91	1655.790
92	1685.551
93	1726.384
94	1603.207
95	1392.216
96	1256.729
97	1172.122
98	1099.265
99	1073.172
100	1073.083
101	1160.725
102	1232.948
103	1254.208
104	1246.592
105	1229.464
106	1275.974
107	1240.712
108	1236.415
109	1254.720
110	1307.888
111	1374.765
112	1416.541
113	1562.220
114	1740.618
115	1767.459
116	1743.255
117	1591.772
118	1515.322
119	1513.356
120	1525.881
121	1574.768
122	1572.879
123	1498.657
124	1439.396
125	1440.966
126	1381.219
127	1330.958
128	1371.460
129	1361.826
130	1297.388
131	1222.823
132	1217.102
133	1210.985
134	1215.517
135	1251.107
136	1341.140
137	1558.851
