# Supplementary material for: Single-cell transcriptomics of vomeronasal neuroepithelium reveals a differential endoplasmic reticulum environment amongst neuronal subtypes
Source: eLife. 2024 Dec 13;13:RP98250. doi: 10.7554/eLife.98250 (PMC11643622; doi:10.7554/eLife.98250)
Supplement: Figure 7—source data 1. [file elife-98250-fig7-data1.zip › Figure 7-Source Data 1 /Calnexin/0004_section_KDEL_intensity_ROI1.csv]

	Value
1	321.023
2	343.573
3	382.858
4	408.723
5	427.230
6	445.907
7	444.176
8	463.820
9	479.888
10	499.211
11	531.752
12	489.803
13	480.211
14	480.666
15	437.972
16	418.835
17	383.407
18	367.764
19	379.207
20	403.929
21	439.152
22	462.694
23	524.630
24	586.690
25	586.675
26	562.392
27	552.548
28	555.130
29	558.332
30	578.128
31	586.846
32	572.564
33	578.701
34	553.454
35	559.851
36	543.568
37	561.954
38	615.296
39	670.674
40	730.901
41	742.031
42	729.573
43	759.277
44	790.351
45	788.240
46	811.057
47	809.609
48	831.871
49	835.639
50	829.773
51	822.687
52	835.061
53	793.051
54	717.071
55	682.427
56	655.480
57	623.388
58	601.536
59	623.732
60	620.629
61	623.766
62	681.066
63	702.806
64	702.965
65	743.248
66	757.668
67	774.759
68	820.689
69	835.284
70	854.569
71	943.218
72	1041.188
73	1081.756
74	1061.474
75	1017.577
76	931.310
77	844.196
78	770.965
79	744.040
80	742.112
81	779.892
82	823.288
83	847.582
84	886.190
85	989.906
86	1044.236
87	1058.174
88	1061.271
89	1136.316
90	1163.606
91	1232.141
92	1338.285
93	1344.121
94	1272.293
95	1206.991
96	1202.992
97	1183.310
98	1127.380
99	1107.969
100	1164.745
101	1196.151
102	1266.960
103	1326.169
104	1392.272
105	1415.907
106	1559.654
107	1691.159
108	1657.774
109	1711.331
110	1823.949
111	1931.375
112	1969.515
113	1948.259
114	1844.738
115	1667.683
116	1539.507
117	1399.561
118	1352.327
119	1372.321
120	1454.184
121	1494.341
122	1408.275
123	1406.221
124	1503.886
125	1576.078
126	1650.706
127	1657.339
128	1521.862
129	1369.116
