# Supplementary material for: Single-cell transcriptomics of vomeronasal neuroepithelium reveals a differential endoplasmic reticulum environment amongst neuronal subtypes
Source: eLife. 2024 Dec 13;13:RP98250. doi: 10.7554/eLife.98250 (PMC11643622; doi:10.7554/eLife.98250)
Supplement: Figure 7—source data 1. [file elife-98250-fig7-data1.zip › Figure 7-Source Data 1 /Calnexin/0020_section_KDEL_intensity_ROI3.csv]

	Value
1	343.463
2	336.304
3	336.747
4	333.275
5	308.362
6	310.326
7	321.928
8	328.165
9	308.807
10	283.106
11	303.702
12	312.924
13	307.842
14	283.733
15	259.910
16	254.335
17	267.495
18	258.025
19	261.245
20	253.804
21	261.171
22	271.854
23	264.790
24	264.922
25	279.463
26	252.694
27	240.536
28	247.971
29	274.770
30	278.647
31	282.196
32	288.023
33	277.658
34	258.416
35	244.371
36	233.639
37	233.604
38	232.535
39	242.403
40	265.087
41	286.272
42	302.891
43	304.945
44	313.567
45	301.100
46	297.415
47	291.208
48	303.079
49	304.831
50	300.884
51	300.544
52	301.084
53	287.929
54	295.285
55	338.738
56	374.880
57	412.870
58	455.336
59	470.367
60	452.954
61	449.335
62	419.572
63	392.213
64	377.158
65	373.800
66	404.312
67	444.838
68	529.655
69	591.114
70	710.260
71	791.896
72	856.223
73	892.675
74	886.316
75	909.809
76	949.088
77	894.536
78	881.001
79	891.540
80	879.753
81	905.119
82	953.592
83	966.205
84	1028.399
85	1122.224
86	1159.533
87	1064.949
88	1011.681
89	952.996
90	932.793
91	945.269
92	1008.535
93	1049.674
94	1042.970
95	1147.549
96	1227.395
97	1181.039
98	1141.329
99	1158.718
100	1151.619
101	1208.663
102	1294.976
103	1347.676
104	1351.854
105	1296.734
106	1153.743
107	1033.299
108	967.270
109	1027.880
110	1123.181
111	1159.097
112	1262.076
113	1347.494
114	1466.201
115	1564.377
116	1613.528
117	1620.675
118	1590.559
119	1427.779
120	1344.447
121	1350.595
122	1387.516
123	1381.719
124	1309.991
