# Supplementary material for: Single-cell transcriptomics of vomeronasal neuroepithelium reveals a differential endoplasmic reticulum environment amongst neuronal subtypes
Source: eLife. 2024 Dec 13;13:RP98250. doi: 10.7554/eLife.98250 (PMC11643622; doi:10.7554/eLife.98250)
Supplement: Figure 7—source data 1. [file elife-98250-fig7-data1.zip › Figure 7-Source Data 1 /Calnexin/0004_section_Calnexin_intensity_ROI4.csv]

	Value
1	1039.732
2	1090.362
3	1144.556
4	1094.898
5	1090.854
6	1178.446
7	1213.561
8	1102.729
9	1063.117
10	1035.656
11	1018.321
12	1036.381
13	1014.192
14	945.110
15	942.074
16	930.151
17	969.282
18	1051.465
19	1092.630
20	1061.207
21	1036.768
22	1020.079
23	1030.411
24	1004.618
25	979.912
26	995.905
27	980.503
28	1007.783
29	1047.771
30	1151.261
31	1202.445
32	1141.991
33	1107.443
34	1158.639
35	1149.141
36	1049.578
37	1077.163
38	1126.853
39	1155.167
40	1135.953
41	1107.901
42	1094.895
43	1048.951
44	991.614
45	948.922
46	915.071
47	882.992
48	867.263
49	823.221
50	773.031
51	783.691
52	861.387
53	933.815
54	1020.197
55	1081.527
56	1151.757
57	1285.401
58	1307.848
59	1209.790
60	1053.120
61	1029.249
62	979.927
63	948.850
64	855.816
65	776.882
66	780.366
67	797.616
68	817.614
69	815.557
70	862.398
71	934.150
72	1049.573
73	1128.637
74	1229.693
75	1324.273
76	1283.546
77	1240.266
78	1189.841
79	1155.501
80	1135.562
81	1031.132
82	968.079
83	1033.313
84	1153.343
85	1213.150
86	1167.928
87	1149.360
88	1164.732
89	1209.624
90	1182.808
91	1269.063
92	1240.884
93	1251.839
94	1295.226
95	1400.505
96	1445.607
97	1418.115
98	1463.331
99	1542.953
100	1544.725
101	1675.067
102	1824.530
103	1842.832
104	1824.941
105	1734.774
106	1649.939
107	1527.944
108	1475.391
109	1466.174
110	1488.303
111	1504.612
112	1448.959
113	1411.118
114	1367.270
115	1405.453
116	1432.433
117	1514.378
118	1487.908
119	1444.170
120	1406.343
121	1437.048
122	1391.547
123	1413.518
124	1498.969
125	1489.187
126	1465.404
127	1460.043
128	1399.731
129	1398.490
130	1459.681
131	1572.876
132	1523.013
133	1483.171
134	1375.707
135	1349.479
136	1346.799
137	1358.666
138	1335.789
139	1353.953
140	1368.316
141	1318.700
142	1323.078
143	1315.951
144	1391.018
145	1568.582
146	1755.151
147	1752.140
148	1641.919
149	1595.017
150	1652.266
151	1766.903
152	1850.165
153	1882.517
