# Supplementary material for: Single-cell transcriptomics of vomeronasal neuroepithelium reveals a differential endoplasmic reticulum environment amongst neuronal subtypes
Source: eLife. 2024 Dec 13;13:RP98250. doi: 10.7554/eLife.98250 (PMC11643622; doi:10.7554/eLife.98250)
Supplement: Figure 7—source data 1. [file elife-98250-fig7-data1.zip › Figure 7-Source Data 1 /Calnexin/0023_section_Calnexin_intensity_ROI3.csv]

	Value
1	765.427
2	908.064
3	969.996
4	964.952
5	992.475
6	1125.150
7	1269.546
8	1375.892
9	1271.879
10	1122.787
11	995.272
12	944.066
13	963.731
14	922.950
15	855.683
16	821.109
17	847.600
18	847.944
19	831.296
20	853.893
21	887.823
22	962.657
23	971.124
24	987.445
25	910.793
26	898.708
27	937.620
28	934.095
29	1051.404
30	1186.155
31	1168.134
32	1099.098
33	1090.977
34	1113.912
35	1093.537
36	1085.446
37	1105.128
38	1181.626
39	1182.135
40	1161.692
41	1168.817
42	1157.698
43	1108.391
44	1128.527
45	1078.024
46	930.957
47	843.124
48	831.517
49	905.303
50	879.134
51	918.609
52	1013.974
53	1075.477
54	1047.213
55	977.828
56	1008.419
57	1016.311
58	1037.661
59	1090.207
60	1050.019
61	935.692
62	792.199
63	799.170
64	789.725
65	840.879
66	964.729
67	1086.455
68	1129.723
69	1181.005
70	1270.234
71	1280.137
72	1320.674
73	1225.919
74	1111.265
75	1059.186
76	1024.112
77	945.475
78	918.356
79	903.742
80	905.652
81	927.022
82	886.199
83	841.597
84	816.078
85	858.158
86	832.579
87	825.821
88	974.452
89	1129.060
90	1171.644
91	1216.138
92	1213.143
93	1214.525
94	1226.126
95	1252.716
96	1235.817
97	1213.993
98	1303.803
99	1457.771
100	1503.295
101	1465.981
102	1458.185
103	1530.098
104	1609.914
105	1443.748
106	1132.337
107	958.478
108	815.540
109	779.310
110	806.958
111	885.352
112	1002.862
113	1104.218
114	1135.438
115	1123.864
116	1147.330
117	1209.393
118	1263.896
119	1275.502
120	1270.036
121	1316.490
122	1367.695
123	1542.508
124	1796.675
125	1928.965
126	1966.632
127	1965.400
128	1737.641
129	1481.103
130	1486.720
131	1552.002
132	1528.452
133	1602.992
