# Supplementary material for: Single-cell transcriptomics of vomeronasal neuroepithelium reveals a differential endoplasmic reticulum environment amongst neuronal subtypes
Source: eLife. 2024 Dec 13;13:RP98250. doi: 10.7554/eLife.98250 (PMC11643622; doi:10.7554/eLife.98250)
Supplement: Figure 7—source data 1. [file elife-98250-fig7-data1.zip › Figure 7-Source Data 1 /Calnexin/section_Calnexin_intensity_ROI1.csv]

	Value
1	1242.658
2	1217.934
3	1203.665
4	1265.920
5	1311.113
6	1344.319
7	1392.120
8	1468.510
9	1549.865
10	1540.874
11	1484.318
12	1522.482
13	1576.591
14	1549.936
15	1534.851
16	1516.823
17	1423.509
18	1405.798
19	1340.215
20	1363.483
21	1454.858
22	1375.290
23	1272.725
24	1231.210
25	1286.237
26	1332.205
27	1444.947
28	1495.097
29	1537.488
30	1769.609
31	1816.417
32	1527.040
33	1286.358
34	1131.571
35	1099.791
36	1066.574
37	1097.478
38	1126.176
39	1221.793
40	1293.877
41	1301.452
42	1312.163
43	1284.760
44	1255.966
45	1089.682
46	1024.453
47	1030.215
48	1134.699
49	1236.015
50	1248.037
51	1123.782
52	1094.550
53	1104.117
54	1063.385
55	1016.851
56	1009.044
57	1020.188
58	962.535
59	819.498
60	737.879
61	681.442
62	663.811
63	618.117
64	596.945
65	600.218
66	567.346
67	576.078
68	594.239
69	615.839
70	663.590
71	664.653
72	691.578
73	727.522
74	751.077
75	748.923
76	773.394
77	781.427
78	797.885
79	830.732
80	855.066
81	792.114
82	735.038
83	739.995
84	809.749
85	854.901
86	872.087
87	843.599
88	837.874
89	820.153
90	836.781
91	876.345
92	887.213
93	842.630
94	801.177
95	813.089
96	773.165
97	694.826
98	685.690
99	714.279
100	761.074
101	766.465
102	767.475
103	735.313
104	688.513
105	636.374
106	615.404
107	588.982
108	577.050
109	574.608
110	600.939
111	607.762
112	644.402
113	661.940
114	662.802
115	687.950
116	736.907
117	790.525
118	822.914
119	889.503
120	951.369
121	916.391
122	841.172
123	816.987
124	789.929
125	779.499
126	754.255
127	707.032
128	721.605
129	719.483
130	794.474
131	849.860
132	800.508
133	720.144
134	712.433
135	721.885
136	736.871
137	767.483
138	795.333
139	769.360
140	798.523
141	762.795
142	710.031
143	698.056
144	684.063
145	670.324
146	689.281
147	700.268
148	725.307
149	732.190
150	705.074
