# Supplementary material for: Single-cell transcriptomics of vomeronasal neuroepithelium reveals a differential endoplasmic reticulum environment amongst neuronal subtypes
Source: eLife. 2024 Dec 13;13:RP98250. doi: 10.7554/eLife.98250 (PMC11643622; doi:10.7554/eLife.98250)
Supplement: Figure 7—source data 1. [file elife-98250-fig7-data1.zip › Figure 7-Source Data 1 /Calnexin/0001_section_KDEL_intensity_ROI2.csv]

	Value
1	412.330
2	428.087
3	439.827
4	410.440
5	403.393
6	408.368
7	396.804
8	375.331
9	366.916
10	390.597
11	403.121
12	391.339
13	389.576
14	381.721
15	386.927
16	388.828
17	369.871
18	354.178
19	341.113
20	326.740
21	327.327
22	338.178
23	327.136
24	344.871
25	339.728
26	334.246
27	365.337
28	374.527
29	381.994
30	396.940
31	396.050
32	391.930
33	390.093
34	385.808
35	414.555
36	427.497
37	457.234
38	443.822
39	397.498
40	379.055
41	374.450
42	365.305
43	353.643
44	363.290
45	343.378
46	358.546
47	383.041
48	372.014
49	355.620
50	355.164
51	363.208
52	352.992
53	363.617
54	385.148
55	402.978
56	403.293
57	384.071
58	371.918
59	390.591
60	372.994
61	359.332
62	355.176
63	334.733
64	345.602
65	370.034
66	377.905
67	380.983
68	375.280
69	390.030
70	420.413
71	465.425
72	452.438
73	438.171
74	467.145
75	503.418
76	492.002
77	467.714
78	438.202
79	448.891
80	485.218
81	538.211
82	614.325
83	651.312
84	664.049
85	685.525
86	687.601
87	650.793
88	619.029
89	554.060
90	494.803
91	480.638
92	506.595
93	538.970
94	571.280
95	570.900
96	597.343
97	624.786
98	623.760
99	592.587
100	624.368
101	625.250
102	659.222
103	745.066
104	797.015
105	843.170
106	941.704
107	1023.275
108	1076.973
109	1111.465
110	1147.581
111	1168.738
112	1226.542
113	1344.598
114	1380.155
115	1421.931
116	1437.871
117	1400.599
118	1429.682
119	1458.425
120	1461.075
121	1444.267
122	1431.760
123	1353.442
124	1251.862
125	1203.630
126	1111.926
127	1046.682
128	1026.940
129	961.974
130	893.195
131	861.577
132	870.707
133	878.638
134	889.201
135	922.667
136	950.818
137	925.685
138	930.276
139	932.148
140	962.885
141	948.367
142	928.066
143	970.268
144	1029.443
145	1097.832
146	1212.677
147	1312.327
148	1472.835
149	1581.378
150	1698.667
151	1811.622
152	1901.761
153	1838.683
154	1728.299
155	1646.113
156	1632.782
157	1642.595
158	1575.493
159	1512.587
160	1481.173
161	1407.410
162	1402.900
163	1506.852
164	1562.930
165	1576.442
166	1629.615
