# Supplementary material for: Single-cell transcriptomics of vomeronasal neuroepithelium reveals a differential endoplasmic reticulum environment amongst neuronal subtypes
Source: eLife. 2024 Dec 13;13:RP98250. doi: 10.7554/eLife.98250 (PMC11643622; doi:10.7554/eLife.98250)
Supplement: Figure 7—source data 1. [file elife-98250-fig7-data1.zip › Figure 7-Source Data 1 /Calnexin/0014_section_Calnexin_intensity_ROI3.csv]

	Value
1	975.517
2	997.316
3	1043.010
4	1033.958
5	957.097
6	907.813
7	923.940
8	864.497
9	855.058
10	892.126
11	918.138
12	935.510
13	955.433
14	903.783
15	861.322
16	915.435
17	948.087
18	975.715
19	1021.298
20	1053.616
21	1066.617
22	1069.938
23	1122.759
24	1149.605
25	1084.984
26	1027.982
27	981.445
28	914.294
29	886.535
30	884.552
31	980.662
32	1153.215
33	1260.527
34	1266.440
35	1276.286
36	1293.622
37	1254.283
38	1191.556
39	1252.005
40	1420.633
41	1517.015
42	1424.192
43	1315.752
44	1311.984
45	1308.136
46	1296.526
47	1239.146
48	1271.936
49	1260.508
50	1341.044
51	1529.703
52	1709.697
53	1778.220
54	1748.958
55	1665.771
56	1650.185
57	1673.123
58	1640.100
59	1503.623
60	1420.222
61	1338.767
62	1306.874
63	1416.945
64	1491.740
65	1544.209
66	1529.573
67	1543.368
68	1622.578
69	1715.418
70	1693.487
71	1632.796
72	1606.133
73	1676.501
74	1591.400
75	1528.534
76	1585.637
77	1671.746
78	1562.168
79	1527.886
80	1600.099
81	1773.881
82	1891.049
83	1885.393
84	1838.416
85	1803.766
86	1757.754
87	1722.289
88	1873.410
89	1967.056
90	1999.371
91	2027.763
92	2122.249
93	2171.332
94	2190.225
95	2262.486
96	2340.923
97	2306.417
98	2346.644
99	2290.852
100	2205.863
101	2060.449
102	1920.426
103	1814.641
104	1706.276
105	1805.480
106	2063.455
107	2296.504
108	2264.764
109	2038.556
