# Supplementary material for: Single-cell transcriptomics of vomeronasal neuroepithelium reveals a differential endoplasmic reticulum environment amongst neuronal subtypes
Source: eLife. 2024 Dec 13;13:RP98250. doi: 10.7554/eLife.98250 (PMC11643622; doi:10.7554/eLife.98250)
Supplement: Figure 7—source data 1. [file elife-98250-fig7-data1.zip › Figure 7-Source Data 1 /Calnexin/0014_section_Calnexin_intensity_ROI1.csv]

	Value
1	1103.180
2	1080.295
3	1078.408
4	1095.537
5	1100.826
6	1119.987
7	1074.940
8	1088.129
9	1075.873
10	1068.582
11	1026.806
12	1032.919
13	994.740
14	917.036
15	888.254
16	873.052
17	868.209
18	885.477
19	923.902
20	1017.200
21	1105.013
22	1164.297
23	1224.951
24	1226.315
25	1163.650
26	1069.029
27	1053.465
28	1060.810
29	1012.070
30	944.723
31	979.550
32	1043.527
33	1047.636
34	1122.209
35	1173.422
36	1174.241
37	1189.026
38	1235.923
39	1278.102
40	1259.415
41	1186.351
42	1141.390
43	1116.704
44	1128.696
45	1113.002
46	1096.640
47	1133.147
48	1145.753
49	1187.485
50	1233.196
51	1218.668
52	1146.810
53	1091.076
54	1074.380
55	1200.805
56	1356.060
57	1431.697
58	1425.649
59	1446.643
60	1524.326
61	1520.998
62	1447.368
63	1317.375
64	1218.063
65	1178.550
66	1235.688
67	1305.297
68	1314.173
69	1380.237
70	1526.592
71	1674.335
72	1752.080
73	1867.776
74	1956.812
75	1974.584
76	1921.935
77	1703.340
78	1546.189
79	1682.364
80	1751.596
81	1746.488
82	1770.871
83	1790.609
84	1794.651
85	1762.780
86	1684.705
87	1693.272
88	1798.520
89	1872.400
90	1871.755
91	1818.044
92	1735.391
93	1646.548
94	1641.682
95	1746.436
96	1752.986
97	1665.222
98	1668.871
99	1671.846
100	1607.497
101	1608.598
102	1792.101
103	2016.307
104	2050.316
105	1965.079
106	1923.772
107	1787.495
108	1674.518
109	1622.751
110	1687.634
111	1786.415
112	1741.090
113	1691.706
114	1732.654
115	1827.270
116	2029.140
117	2115.596
118	2064.295
119	2124.785
120	2058.589
121	1869.930
122	1776.632
123	1765.973
124	1772.010
125	1823.649
126	1914.405
127	1986.033
128	1951.331
129	1915.520
130	2022.035
131	2047.766
132	1934.907
133	1768.761
134	1632.638
135	1583.618
136	1596.998
137	1629.237
138	1635.105
139	1707.992
140	1898.660
141	1984.477
142	2095.665
