# Supplementary material for: Single-cell transcriptomics of vomeronasal neuroepithelium reveals a differential endoplasmic reticulum environment amongst neuronal subtypes
Source: eLife. 2024 Dec 13;13:RP98250. doi: 10.7554/eLife.98250 (PMC11643622; doi:10.7554/eLife.98250)
Supplement: Figure 7—source data 1. [file elife-98250-fig7-data1.zip › Figure 7-Source Data 1 /Calnexin/section_Omp_intensity_ROI4.csv]

	Value
1	1145.646
2	1161.705
3	1267.700
4	1295.727
5	1386.197
6	1514.882
7	1528.544
8	1450.362
9	1391.664
10	1398.464
11	1486.021
12	1538.420
13	1538.323
14	1526.589
15	1542.325
16	1487.637
17	1306.346
18	1304.049
19	1392.834
20	1440.920
21	1439.764
22	1417.915
23	1371.800
24	1328.140
25	1289.079
26	1337.342
27	1485.307
28	1607.144
29	1648.699
30	1698.616
31	1716.477
32	1503.582
33	1243.857
34	1139.761
35	1167.783
36	1200.670
37	1238.974
38	1223.535
39	1204.189
40	1207.962
41	1245.370
42	1320.304
43	1377.069
44	1335.586
45	1338.112
46	1332.200
47	1277.067
48	1240.950
49	1246.049
50	1262.482
51	1370.547
52	1448.467
53	1395.299
54	1278.060
55	1208.299
56	1181.909
57	1178.687
58	1204.732
59	1221.549
60	1238.787
61	1250.895
62	1219.714
63	1205.913
64	1215.794
65	1239.551
66	1252.228
67	1324.931
68	1304.735
69	1333.174
70	1276.439
71	1260.118
72	1219.017
73	1088.832
74	972.151
75	917.110
76	859.160
77	833.007
78	830.482
79	835.328
80	847.978
81	825.839
82	833.231
83	840.555
84	794.260
85	801.503
86	860.510
87	856.005
88	884.345
89	955.933
90	973.084
91	954.361
92	903.308
93	847.166
94	804.173
95	799.445
96	759.864
97	716.777
98	709.381
99	773.636
100	839.928
101	895.428
102	910.564
103	1031.517
104	1176.125
105	1236.970
106	1251.353
107	1285.626
108	1265.430
109	1200.510
110	1256.494
111	1324.730
112	1256.694
113	1203.394
114	1267.933
115	1391.211
116	1429.900
117	1307.586
118	1141.636
119	1041.933
120	946.917
121	923.224
122	905.935
123	879.467
124	917.752
