# Supplementary material for: Single-cell transcriptomics of vomeronasal neuroepithelium reveals a differential endoplasmic reticulum environment amongst neuronal subtypes
Source: eLife. 2024 Dec 13;13:RP98250. doi: 10.7554/eLife.98250 (PMC11643622; doi:10.7554/eLife.98250)
Supplement: Figure 7—source data 1. [file elife-98250-fig7-data1.zip › Figure 7-Source Data 1 /Calnexin/0003_section_Omp_intensity_ROI4.csv]

	Value
1	1313.342
2	1409.791
3	1433.181
4	1519.458
5	1523.531
6	1490.414
7	1436.830
8	1450.165
9	1536.746
10	1655.837
11	1694.629
12	1507.307
13	1387.961
14	1386.028
15	1389.940
16	1438.040
17	1414.935
18	1401.812
19	1383.642
20	1437.139
21	1505.444
22	1487.649
23	1518.232
24	1541.025
25	1549.635
26	1469.087
27	1466.410
28	1447.324
29	1387.451
30	1368.552
31	1433.746
32	1507.904
33	1629.381
34	1680.372
35	1635.161
36	1576.114
37	1467.500
38	1417.673
39	1438.168
40	1498.454
41	1457.890
42	1388.503
43	1314.420
44	1236.711
45	1226.006
46	1280.980
47	1305.440
48	1339.449
49	1431.098
50	1504.000
51	1578.489
52	1562.600
53	1568.143
54	1538.545
55	1400.544
56	1258.582
57	1235.459
58	1198.768
59	1187.200
60	1264.330
61	1384.477
62	1456.880
63	1463.217
64	1487.443
65	1504.898
66	1519.413
67	1392.893
68	1239.167
69	1178.925
70	1178.867
71	1190.602
72	1202.619
73	1217.794
74	1228.847
75	1198.226
76	1181.817
77	1155.186
78	1081.341
79	1027.365
80	1005.370
81	1069.905
82	1150.752
83	1219.304
84	1192.175
85	1157.089
86	1147.073
87	1159.085
88	1202.076
89	1199.917
90	1172.701
91	1193.211
92	1196.929
93	1313.003
94	1499.049
95	1524.037
96	1351.922
97	1139.127
98	1087.692
99	1020.300
100	947.174
101	859.879
102	834.681
103	854.549
104	899.836
105	950.064
106	1020.229
107	1084.459
108	1106.989
109	1223.342
110	1289.317
111	1306.395
112	1203.223
113	1119.365
114	1135.586
115	1109.681
116	1136.218
117	1148.043
118	1216.887
119	1250.828
120	1284.576
121	1448.071
122	1559.238
123	1427.863
124	1299.305
125	1196.354
126	1134.754
127	1107.576
128	1108.393
129	1130.956
130	1152.443
131	1083.364
132	1048.804
133	1047.525
134	1039.874
135	1036.676
136	1098.402
137	1104.598
138	1129.999
139	1185.930
