# Supplementary material for: Single-cell transcriptomics of vomeronasal neuroepithelium reveals a differential endoplasmic reticulum environment amongst neuronal subtypes
Source: eLife. 2024 Dec 13;13:RP98250. doi: 10.7554/eLife.98250 (PMC11643622; doi:10.7554/eLife.98250)
Supplement: Figure 7—source data 1. [file elife-98250-fig7-data1.zip › Figure 7-Source Data 1 /Calnexin/0008_section_Calnexin_intensity_ROI2.csv]

	Value
1	1184.323
2	1174.140
3	1091.421
4	1027.830
5	977.932
6	959.515
7	965.864
8	974.677
9	944.306
10	868.434
11	811.990
12	755.851
13	761.124
14	834.322
15	892.452
16	861.266
17	853.050
18	830.115
19	869.775
20	880.445
21	924.806
22	965.454
23	990.304
24	1098.648
25	1150.413
26	1180.164
27	1145.946
28	1060.902
29	1029.327
30	1001.946
31	985.894
32	992.262
33	1035.284
34	1035.182
35	1027.465
36	969.952
37	916.863
38	907.273
39	917.154
40	963.432
41	955.163
42	969.299
43	1003.044
44	1071.317
45	1120.325
46	1162.703
47	1247.739
48	1392.306
49	1438.736
50	1391.525
51	1315.321
52	1275.229
53	1235.844
54	1190.220
55	1083.320
56	1039.423
57	1129.586
58	1261.483
59	1303.677
60	1324.936
61	1378.581
62	1388.744
63	1395.211
64	1398.532
65	1331.384
66	1341.677
67	1351.365
68	1310.433
69	1288.531
70	1227.038
71	1119.690
72	1099.377
73	1108.071
74	1110.231
75	1168.862
76	1225.580
77	1251.702
78	1354.267
79	1410.172
80	1450.744
81	1494.994
82	1569.918
83	1524.164
84	1411.282
85	1417.644
86	1537.149
87	1615.971
88	1647.513
89	1619.050
90	1517.247
91	1500.267
92	1515.856
93	1454.903
94	1397.100
95	1345.293
96	1379.174
97	1397.835
98	1431.381
99	1553.740
100	1682.550
101	1731.814
102	1699.974
103	1648.780
104	1522.152
105	1397.397
106	1381.115
107	1424.306
108	1438.410
109	1414.771
110	1425.788
111	1512.187
112	1618.293
113	1648.383
114	1662.009
115	1612.546
116	1599.190
117	1633.457
118	1729.053
119	1792.596
120	1773.248
121	1670.323
122	1495.537
123	1298.907
124	1177.037
125	1343.554
126	1636.910
127	1748.944
128	1740.406
129	1679.120
130	1675.287
131	1658.166
132	1780.874
133	1797.710
134	1781.850
135	1693.363
136	1663.271
137	1528.644
138	1399.546
