# Supplementary material for: Single-cell transcriptomics of vomeronasal neuroepithelium reveals a differential endoplasmic reticulum environment amongst neuronal subtypes
Source: eLife. 2024 Dec 13;13:RP98250. doi: 10.7554/eLife.98250 (PMC11643622; doi:10.7554/eLife.98250)
Supplement: Figure 7—source data 1. [file elife-98250-fig7-data1.zip › Figure 7-Source Data 1 /Calnexin/section_Calnexin_intensity_ROI3.csv]

	Value
1	698.676
2	651.876
3	617.619
4	583.745
5	607.157
6	643.297
7	681.138
8	701.213
9	731.683
10	775.334
11	828.621
12	862.216
13	950.371
14	950.215
15	933.908
16	908.457
17	862.821
18	834.783
19	780.992
20	705.362
21	676.214
22	680.399
23	649.431
24	628.950
25	658.487
26	717.578
27	710.436
28	682.917
29	649.420
30	597.690
31	626.738
32	614.892
33	595.884
34	614.272
35	642.601
36	649.212
37	651.348
38	587.210
39	599.366
40	617.628
41	642.289
42	665.102
43	709.878
44	730.679
45	768.997
46	795.548
47	748.909
48	753.398
49	729.528
50	659.846
51	648.611
52	623.544
53	595.981
54	550.837
55	546.735
56	554.084
57	554.294
58	584.213
59	607.541
60	635.709
61	657.426
62	656.028
63	659.817
64	659.501
65	664.861
66	660.882
67	683.295
68	716.348
69	750.132
70	776.654
71	762.030
72	737.741
73	717.882
74	718.018
75	714.339
76	749.325
77	810.255
78	922.435
79	977.874
80	956.724
81	903.723
82	840.491
83	816.507
84	798.520
85	782.425
86	809.434
87	885.082
88	936.839
89	958.168
90	1000.391
91	1052.592
92	1148.454
93	1244.300
94	1256.844
95	1203.993
96	1220.870
97	1256.834
98	1275.149
99	1269.563
100	1239.038
101	1222.273
102	1131.791
103	1056.690
104	986.660
105	1016.908
106	1004.324
107	953.739
108	895.069
109	832.758
110	778.655
111	798.945
112	869.222
113	926.222
114	999.810
115	1093.759
116	1083.800
117	1105.874
118	1227.156
119	1272.621
120	1320.521
121	1400.208
122	1426.783
123	1370.626
124	1345.279
125	1356.150
126	1374.568
127	1372.077
128	1305.694
129	1309.046
130	1318.314
131	1294.623
132	1347.315
133	1374.088
134	1313.045
135	1297.533
136	1236.665
137	1190.613
138	1194.085
139	1121.212
140	1000.258
141	997.782
142	1060.043
143	1057.668
144	959.486
145	936.266
146	942.588
