# Supplementary material for: Single-cell transcriptomics of vomeronasal neuroepithelium reveals a differential endoplasmic reticulum environment amongst neuronal subtypes
Source: eLife. 2024 Dec 13;13:RP98250. doi: 10.7554/eLife.98250 (PMC11643622; doi:10.7554/eLife.98250)
Supplement: Figure 7—source data 1. [file elife-98250-fig7-data1.zip › Figure 7-Source Data 1 /Calnexin/0023_section_Calnexin_intensity_ROI1.csv]

	Value
1	964.116
2	942.371
3	871.127
4	870.594
5	851.512
6	814.878
7	815.512
8	901.778
9	925.475
10	873.012
11	876.400
12	832.916
13	826.089
14	827.814
15	818.002
16	804.982
17	848.846
18	867.593
19	906.422
20	909.202
21	874.382
22	853.643
23	863.671
24	912.838
25	1019.503
26	1085.168
27	1044.199
28	1081.351
29	1064.502
30	995.235
31	975.982
32	969.022
33	864.742
34	815.436
35	761.928
36	765.919
37	770.895
38	852.034
39	921.295
40	967.568
41	1007.571
42	1011.552
43	1022.122
44	1041.181
45	1201.798
46	1386.609
47	1449.900
48	1381.435
49	1349.430
50	1383.575
51	1502.960
52	1519.118
53	1430.569
54	1257.347
55	1143.791
56	1154.635
57	1096.074
58	991.591
59	985.622
60	1034.226
61	1072.970
62	1153.814
63	1309.159
64	1459.964
65	1433.910
66	1413.878
67	1281.369
68	1169.806
69	1189.655
70	1284.889
71	1345.449
72	1492.045
73	1685.604
74	1782.582
75	1663.666
76	1695.036
77	1719.784
78	1788.348
79	1809.921
80	1795.400
81	1750.696
82	1652.140
