# Supplementary material for: Single-cell transcriptomics of vomeronasal neuroepithelium reveals a differential endoplasmic reticulum environment amongst neuronal subtypes
Source: eLife. 2024 Dec 13;13:RP98250. doi: 10.7554/eLife.98250 (PMC11643622; doi:10.7554/eLife.98250)
Supplement: Figure 7—source data 1. [file elife-98250-fig7-data1.zip › Figure 7-Source Data 1 /Calnexin/0020_section_KDEL_intensity_ROI1.csv]

	Value
1	358.849
2	335.244
3	336.392
4	343.515
5	355.870
6	339.375
7	342.263
8	339.838
9	332.825
10	339.419
11	358.869
12	402.375
13	452.159
14	484.996
15	531.398
16	605.309
17	624.689
18	557.885
19	505.771
20	500.271
21	571.694
22	617.243
23	658.003
24	731.457
25	883.322
26	854.820
27	796.536
28	743.727
29	716.159
30	711.692
31	758.516
32	742.344
33	633.218
34	531.263
35	474.443
36	451.645
37	483.697
38	532.209
39	585.645
40	645.670
41	689.370
42	669.348
43	632.124
44	551.071
45	538.376
46	551.919
47	617.097
48	731.343
49	896.386
50	1195.070
51	1433.562
52	1471.040
53	1480.987
54	1464.034
55	1378.994
56	1175.554
57	1006.306
58	946.339
59	985.792
60	1082.496
61	1305.152
62	1458.204
63	1464.730
64	1412.622
65	1421.197
66	1381.285
67	1353.823
68	1522.982
69	1669.179
70	1695.283
71	1742.773
72	1803.788
73	1801.593
74	1633.909
75	1461.217
76	1319.276
77	1264.784
78	1207.920
79	1282.506
80	1433.814
81	1606.530
82	1840.951
83	1982.879
84	1815.952
85	1555.089
86	1323.678
87	1177.361
88	1131.744
89	1285.418
