# Supplementary material for: Single-cell transcriptomics of vomeronasal neuroepithelium reveals a differential endoplasmic reticulum environment amongst neuronal subtypes
Source: eLife. 2024 Dec 13;13:RP98250. doi: 10.7554/eLife.98250 (PMC11643622; doi:10.7554/eLife.98250)
Supplement: Figure 7—source data 1. [file elife-98250-fig7-data1.zip › Figure 7-Source Data 1 /Calnexin/0004_section_KDEL_intensity_ROI3.csv]

	Value
1	384.710
2	422.222
3	443.156
4	443.249
5	434.485
6	429.630
7	413.915
8	405.883
9	400.599
10	413.315
11	450.505
12	475.800
13	502.986
14	529.342
15	553.778
16	549.893
17	528.939
18	487.375
19	471.736
20	452.615
21	471.744
22	485.739
23	467.608
24	451.625
25	446.075
26	466.770
27	497.831
28	474.426
29	450.700
30	437.253
31	422.553
32	395.649
33	374.581
34	373.222
35	355.119
36	363.937
37	367.517
38	368.726
39	360.171
40	351.279
41	363.481
42	394.834
43	407.619
44	418.050
45	435.830
46	456.682
47	450.075
48	446.682
49	437.320
50	426.509
51	426.988
52	400.212
53	391.026
54	394.147
55	360.779
56	358.377
57	362.350
58	374.284
59	387.984
60	398.339
61	399.366
62	366.097
63	363.771
64	361.464
65	351.331
66	354.098
67	375.670
68	394.296
69	405.356
70	387.052
71	400.071
72	381.318
73	379.912
74	372.704
75	386.998
76	381.542
77	368.373
78	362.178
79	366.078
80	363.181
81	359.487
82	368.053
83	412.748
84	448.097
85	477.830
86	512.330
87	532.247
88	480.243
89	430.437
90	425.421
91	434.596
92	467.570
93	535.523
94	598.324
95	643.782
96	737.593
97	892.593
98	990.098
99	1067.079
100	1111.160
101	1163.280
102	1267.501
103	1284.771
104	1290.547
105	1332.117
106	1298.256
107	1241.804
108	1239.467
109	1367.332
110	1519.597
111	1525.566
112	1579.426
113	1737.169
114	1777.172
115	1767.842
116	1729.509
117	1616.468
118	1512.149
119	1479.122
120	1457.285
121	1374.592
122	1255.189
123	1180.611
124	1148.960
125	1084.307
126	1053.615
127	1033.582
128	1016.927
129	1032.615
130	992.094
131	978.482
132	958.388
133	995.773
134	1106.662
135	1253.231
136	1425.371
137	1527.564
138	1569.003
