# Supplementary material for: Single-cell transcriptomics of vomeronasal neuroepithelium reveals a differential endoplasmic reticulum environment amongst neuronal subtypes
Source: eLife. 2024 Dec 13;13:RP98250. doi: 10.7554/eLife.98250 (PMC11643622; doi:10.7554/eLife.98250)
Supplement: Figure 7—source data 1. [file elife-98250-fig7-data1.zip › Figure 7-Source Data 1 /Calnexin/0016_section_KDEL_intensity_ROI2.csv]

	Value
1	284.875
2	302.096
3	296.249
4	283.894
5	307.331
6	319.232
7	306.465
8	309.063
9	291.498
10	295.672
11	314.956
12	313.011
13	333.043
14	361.827
15	394.185
16	430.191
17	438.122
18	436.432
19	428.613
20	458.070
21	495.995
22	528.556
23	523.767
24	494.378
25	437.929
26	411.532
27	376.520
28	367.253
29	392.355
30	434.001
31	453.287
32	431.905
33	426.554
34	446.877
35	454.558
36	456.616
37	442.432
38	492.457
39	523.323
40	520.667
41	520.341
42	517.234
43	511.184
44	512.427
45	502.848
46	554.389
47	608.271
48	657.621
49	715.220
50	778.816
51	763.723
52	790.438
53	792.195
54	773.238
55	719.493
56	759.520
57	849.454
58	799.422
59	753.264
60	726.656
61	721.661
62	778.129
63	812.431
64	693.756
65	638.500
66	663.463
67	678.313
68	669.699
69	678.494
70	706.195
71	778.702
72	867.674
73	853.205
74	796.836
75	759.727
76	784.007
77	843.467
78	920.794
79	972.076
80	1019.623
81	1051.276
82	1003.756
83	883.432
84	806.321
85	809.662
86	830.175
87	803.865
88	771.317
89	829.012
90	899.243
91	956.451
92	988.028
93	1080.070
94	1162.142
95	1215.968
96	1287.913
97	1377.671
98	1405.908
99	1287.772
100	1089.460
101	948.232
102	885.582
103	826.751
104	869.170
105	954.787
106	1004.610
107	1043.516
108	1033.657
109	952.357
110	917.079
111	967.854
112	954.907
113	942.767
114	1000.236
115	1122.656
116	1304.214
117	1467.344
118	1710.372
119	1887.371
120	1819.120
121	1809.971
122	1764.712
123	1641.895
124	1628.749
125	1641.482
126	1583.192
127	1472.664
128	1363.238
129	1338.102
130	1321.830
131	1297.645
132	1456.063
133	1494.466
134	1464.179
135	1460.387
136	1540.598
137	1638.442
138	1614.425
139	1644.292
