# Supplementary material for: Single-cell transcriptomics of vomeronasal neuroepithelium reveals a differential endoplasmic reticulum environment amongst neuronal subtypes
Source: eLife. 2024 Dec 13;13:RP98250. doi: 10.7554/eLife.98250 (PMC11643622; doi:10.7554/eLife.98250)
Supplement: Figure 7—source data 1. [file elife-98250-fig7-data1.zip › Figure 7-Source Data 1 /Calnexin/0021_section_Omp_intensity_ROI3.csv]

	Value
1	1832.795
2	1742.779
3	1581.424
4	1545.974
5	1584.692
6	1580.268
7	1586.802
8	1631.244
9	1710.084
10	1779.395
11	1794.624
12	1851.313
13	1855.664
14	1846.887
15	1799.218
16	1692.105
17	1643.173
18	1708.120
19	1686.006
20	1577.988
21	1544.997
22	1604.487
23	1785.737
24	1789.791
25	1553.916
26	1400.111
27	1322.140
28	1309.452
29	1347.219
30	1391.633
31	1449.192
32	1510.692
33	1505.885
34	1574.110
35	1728.953
36	1704.595
37	1586.899
38	1527.541
39	1574.948
40	1607.181
41	1654.524
42	1576.214
43	1468.255
44	1402.457
45	1388.462
46	1415.778
47	1443.924
48	1428.157
49	1448.923
50	1410.563
51	1433.761
52	1492.565
53	1541.844
54	1530.821
55	1471.899
56	1495.532
57	1546.700
58	1491.543
59	1319.330
60	1316.673
61	1275.270
62	1243.482
63	1216.929
64	1255.166
65	1276.902
66	1311.841
67	1358.859
68	1320.639
69	1288.734
70	1252.060
71	1278.477
72	1349.251
73	1496.967
74	1572.687
75	1472.464
76	1435.265
77	1360.461
78	1305.389
79	1342.671
80	1334.709
81	1272.391
82	1213.390
83	1207.681
84	1227.889
85	1248.289
86	1298.259
87	1263.920
88	1217.859
89	1218.240
90	1212.395
91	1238.670
92	1218.188
93	1272.588
94	1277.494
95	1343.278
96	1468.702
97	1484.921
98	1544.714
99	1722.794
100	1743.461
101	1663.762
102	1562.906
103	1434.518
104	1340.221
105	1214.065
106	1069.711
