# Supplementary material for: Single-cell transcriptomics of vomeronasal neuroepithelium reveals a differential endoplasmic reticulum environment amongst neuronal subtypes
Source: eLife. 2024 Dec 13;13:RP98250. doi: 10.7554/eLife.98250 (PMC11643622; doi:10.7554/eLife.98250)
Supplement: Figure 7—source data 1. [file elife-98250-fig7-data1.zip › Figure 7-Source Data 1 /Calnexin/0005_section_Omp_intensity_ROI4.csv]

	Value
1	1805.662
2	1747.940
3	1617.346
4	1542.218
5	1531.520
6	1633.930
7	1741.695
8	1759.489
9	1732.434
10	1715.706
11	1723.285
12	1753.871
13	1794.249
14	1712.542
15	1537.633
16	1459.018
17	1499.847
18	1580.853
19	1656.320
20	1732.053
21	1723.708
22	1761.964
23	1832.129
24	1789.344
25	1806.121
26	1764.284
27	1788.657
28	1694.449
29	1683.327
30	1782.593
31	1916.860
32	1929.624
33	1772.056
34	1680.637
35	1582.100
36	1534.628
37	1497.754
38	1525.116
39	1594.591
40	1550.176
41	1521.540
42	1521.707
43	1592.151
44	1804.293
45	1813.955
46	1646.200
47	1521.303
48	1444.541
49	1342.195
50	1336.606
51	1437.369
52	1490.783
53	1528.787
54	1525.994
55	1453.459
56	1508.436
57	1594.035
58	1473.385
59	1369.619
60	1303.331
61	1298.008
62	1320.505
63	1322.512
64	1454.313
65	1667.544
66	1808.325
67	1755.506
68	1678.607
69	1531.141
70	1311.958
71	1222.406
72	1191.154
73	1162.132
74	1194.048
75	1204.828
76	1222.479
77	1220.604
78	1140.222
79	1042.711
80	1002.661
81	1027.147
82	1034.470
83	1068.812
84	1217.849
85	1400.403
86	1434.532
87	1441.455
88	1316.149
89	1183.588
90	1015.313
91	982.988
92	1035.009
93	1138.705
94	1324.952
95	1489.619
96	1505.459
97	1409.245
98	1300.897
99	1235.701
100	1181.822
101	1118.575
102	1063.406
103	1040.232
104	982.003
105	960.434
106	981.824
107	975.724
108	975.625
109	981.409
110	983.510
111	1019.132
112	1057.678
113	1060.075
114	1142.331
