# Supplementary material for: Single-cell transcriptomics of vomeronasal neuroepithelium reveals a differential endoplasmic reticulum environment amongst neuronal subtypes
Source: eLife. 2024 Dec 13;13:RP98250. doi: 10.7554/eLife.98250 (PMC11643622; doi:10.7554/eLife.98250)
Supplement: Figure 7—source data 1. [file elife-98250-fig7-data1.zip › Figure 7-Source Data 1 /Calnexin/0007_section_Calnexin_intensity_ROI1.csv]

	Value
1	751.918
2	757.391
3	760.956
4	799.037
5	821.935
6	858.471
7	982.425
8	1146.614
9	1254.133
10	1245.772
11	1244.037
12	1248.550
13	1177.633
14	1072.690
15	1029.783
16	939.160
17	902.918
18	910.268
19	918.123
20	899.775
21	872.133
22	859.559
23	867.729
24	885.800
25	930.484
26	944.653
27	929.003
28	919.223
29	921.323
30	902.389
31	844.536
32	826.745
33	829.883
34	855.897
35	830.125
36	849.975
37	833.793
38	904.786
39	990.814
40	1050.309
41	1067.161
42	1031.988
43	979.496
44	924.568
45	912.217
46	905.688
47	838.651
48	784.537
49	825.908
50	865.180
51	828.198
52	817.025
53	876.139
54	914.680
55	888.579
56	880.451
57	937.369
58	927.847
59	952.274
60	925.245
61	989.832
62	1057.401
63	1074.136
64	1152.375
65	1184.190
66	1191.523
67	1165.843
68	1152.715
69	1080.499
70	976.738
71	974.665
72	988.626
73	1002.646
74	995.779
75	997.043
76	987.716
77	1013.347
78	956.907
79	879.249
80	824.833
81	796.233
82	749.640
83	762.542
84	820.335
85	901.591
86	1044.362
87	1193.764
88	1244.825
89	1232.276
90	1352.209
91	1500.050
92	1549.517
93	1496.272
94	1406.260
95	1454.313
96	1438.335
97	1350.477
98	1191.596
99	1036.199
100	993.287
101	1085.435
102	1239.385
103	1451.175
104	1518.989
105	1506.534
106	1513.882
107	1597.490
108	1642.544
109	1559.820
110	1461.221
111	1450.260
112	1393.630
113	1307.292
114	1278.022
115	1333.766
116	1533.044
117	1722.262
118	1680.048
119	1647.300
120	1577.632
121	1413.619
122	1303.210
123	1250.890
124	1250.439
125	1230.872
126	1220.595
127	1197.367
128	1268.037
129	1398.532
130	1533.896
131	1602.212
132	1605.569
133	1560.963
134	1549.665
135	1452.890
136	1375.583
137	1311.047
138	1253.688
139	1321.510
140	1340.194
141	1349.611
142	1338.990
143	1314.920
144	1286.688
145	1275.655
146	1220.035
147	1100.021
148	948.182
149	909.526
150	853.804
151	786.524
