# Supplementary material for: Single-cell transcriptomics of vomeronasal neuroepithelium reveals a differential endoplasmic reticulum environment amongst neuronal subtypes
Source: eLife. 2024 Dec 13;13:RP98250. doi: 10.7554/eLife.98250 (PMC11643622; doi:10.7554/eLife.98250)
Supplement: Figure 7—source data 1. [file elife-98250-fig7-data1.zip › Figure 7-Source Data 1 /Calnexin/0021_section_Omp_intensity_ROI2.csv]

	Value
1	1631.467
2	1602.299
3	1587.536
4	1576.817
5	1529.761
6	1601.913
7	1640.259
8	1632.104
9	1563.681
10	1566.208
11	1575.345
12	1692.299
13	1809.249
14	1878.189
15	1867.255
16	1848.692
17	1798.273
18	1758.585
19	1788.646
20	1853.962
21	1913.080
22	1927.378
23	1919.637
24	1846.479
25	1929.599
26	1987.180
27	1978.179
28	1770.566
29	1716.351
30	1736.216
31	1805.272
32	1828.586
33	1825.421
34	1831.467
35	1832.425
36	1820.281
37	1859.100
38	1866.973
39	1827.921
40	1878.227
41	1868.217
42	1772.891
43	1676.036
44	1669.684
45	1725.338
46	1907.015
47	2043.794
48	2101.847
49	2071.058
50	2110.930
51	2139.301
52	2150.871
53	2165.684
54	1982.078
55	1866.463
56	1829.569
57	1788.734
58	1815.283
59	1829.915
60	1875.964
61	1900.049
62	1832.511
63	1754.684
64	1779.285
65	1791.872
66	1740.435
67	1656.374
68	1657.261
69	1604.115
70	1547.441
71	1435.857
72	1360.955
73	1425.069
74	1516.513
75	1540.657
76	1662.677
77	1752.856
78	1664.194
79	1627.245
80	1764.576
81	1859.573
82	1738.612
83	1594.354
84	1443.584
85	1458.030
86	1528.838
87	1488.506
88	1443.588
89	1359.533
90	1328.791
91	1393.559
92	1544.417
93	1606.214
94	1684.153
95	1801.012
96	1827.008
97	1656.708
98	1447.392
99	1468.550
100	1533.417
101	1515.667
102	1599.906
103	1703.666
104	1631.791
105	1473.304
106	1370.218
107	1348.513
108	1351.613
109	1335.530
110	1382.087
111	1340.850
112	1284.563
113	1276.302
114	1326.861
115	1424.798
116	1300.712
117	1130.627
118	1083.734
119	1051.413
120	980.204
121	1000.204
122	1062.471
123	1203.792
124	1361.363
125	1532.925
126	1627.374
127	1529.157
128	1372.597
129	1316.936
130	1261.974
131	1255.265
132	1386.637
133	1524.671
134	1623.360
135	1765.890
136	1842.666
137	1822.387
138	1765.187
139	1774.848
140	1774.939
141	1763.714
142	1641.001
