# Supplementary material for: Single-cell transcriptomics of vomeronasal neuroepithelium reveals a differential endoplasmic reticulum environment amongst neuronal subtypes
Source: eLife. 2024 Dec 13;13:RP98250. doi: 10.7554/eLife.98250 (PMC11643622; doi:10.7554/eLife.98250)
Supplement: Figure 7—source data 1. [file elife-98250-fig7-data1.zip › Figure 7-Source Data 1 /Calnexin/0016_section_KDEL_intensity_ROI3.csv]

	Value
1	399.161
2	420.481
3	394.553
4	335.177
5	314.589
6	284.512
7	274.742
8	286.481
9	296.030
10	296.542
11	285.109
12	278.569
13	305.114
14	316.708
15	349.598
16	419.902
17	449.638
18	457.721
19	463.114
20	463.819
21	481.519
22	523.655
23	504.214
24	509.977
25	457.989
26	457.141
27	417.777
28	377.402
29	391.181
30	442.478
31	455.174
32	390.757
33	347.392
34	335.396
35	322.943
36	316.209
37	321.458
38	312.798
39	328.157
40	338.929
41	402.362
42	481.460
43	481.884
44	493.031
45	526.279
46	560.350
47	631.386
48	708.059
49	773.811
50	772.015
51	803.607
52	829.267
53	834.115
54	848.770
55	854.507
56	801.839
57	687.129
58	610.124
59	582.536
60	604.684
61	663.272
62	751.362
63	818.255
64	867.629
65	840.713
66	801.177
67	813.437
68	931.736
69	1088.299
70	1211.368
71	1261.291
72	1248.402
73	1214.269
74	1140.305
75	1058.808
76	1016.873
77	1049.648
78	1113.300
79	1093.827
80	1053.631
81	1031.423
82	1029.536
83	1095.332
84	1136.915
85	1249.462
86	1306.558
87	1248.581
88	1171.090
89	1146.650
90	1200.235
91	1193.105
92	1251.606
93	1298.370
94	1301.640
95	1299.799
96	1220.774
97	1207.207
98	1263.812
99	1363.369
100	1372.161
101	1373.193
102	1262.029
103	1176.565
104	1110.753
105	1056.067
106	1006.521
107	974.412
108	977.669
109	1018.333
110	1047.040
111	1037.594
112	973.973
113	949.236
114	974.996
115	1030.235
116	1118.756
117	1249.458
118	1390.520
119	1484.084
120	1469.934
121	1369.232
122	1254.096
123	1069.947
124	958.616
125	910.617
126	990.480
127	1092.087
128	1191.243
129	1225.712
130	1352.399
131	1615.630
132	1781.374
133	1754.503
134	1697.669
135	1558.228
136	1563.425
137	1570.513
