# Supplementary material for: Single-cell transcriptomics of vomeronasal neuroepithelium reveals a differential endoplasmic reticulum environment amongst neuronal subtypes
Source: eLife. 2024 Dec 13;13:RP98250. doi: 10.7554/eLife.98250 (PMC11643622; doi:10.7554/eLife.98250)
Supplement: Figure 7—source data 1. [file elife-98250-fig7-data1.zip › Figure 7-Source Data 1 /Calnexin/0018_section_Calnexin_intensity_ROI4.csv]

	Value
1	714.586
2	755.887
3	803.881
4	780.523
5	755.111
6	744.462
7	702.724
8	645.580
9	632.709
10	637.847
11	663.827
12	703.163
13	722.116
14	755.418
15	792.935
16	777.707
17	775.708
18	807.280
19	813.922
20	762.584
21	712.438
22	648.322
23	641.832
24	725.129
25	710.876
26	699.077
27	883.541
28	1088.863
29	1093.991
30	1080.606
31	1071.860
32	1052.384
33	1045.127
34	1082.711
35	1151.961
36	1150.546
37	1114.092
38	1118.035
39	1050.815
40	945.565
41	859.149
42	809.226
43	825.151
44	859.509
45	902.507
46	915.077
47	920.921
48	872.629
49	890.467
50	918.806
51	935.472
52	1021.208
53	1115.163
54	1126.998
55	1059.874
56	937.291
57	882.002
58	905.373
59	880.674
60	934.861
61	1013.166
62	1039.185
63	989.547
64	913.391
65	948.873
66	983.754
67	1058.754
68	1070.885
69	998.019
70	881.728
71	829.435
72	868.262
73	987.773
74	1117.349
75	1272.593
76	1203.300
77	1126.846
78	1077.918
79	998.090
80	1075.324
81	1093.097
82	1037.352
83	1006.143
84	1113.149
85	1227.443
86	1369.845
87	1457.063
88	1455.011
89	1358.563
90	1390.117
91	1446.571
92	1544.839
93	1537.551
94	1549.600
95	1593.979
96	1573.213
97	1457.874
98	1453.808
99	1339.502
100	1293.105
101	1331.303
102	1418.460
103	1405.957
104	1328.055
105	1213.485
106	1285.798
107	1405.187
108	1384.392
109	1321.495
110	1369.427
111	1434.267
112	1520.233
113	1492.670
114	1564.283
115	1706.599
116	1677.594
117	1668.917
118	1629.353
119	1555.469
120	1645.934
121	1654.537
122	1561.492
123	1484.709
124	1493.385
125	1488.522
126	1447.370
127	1425.522
128	1558.771
129	1843.573
130	1957.549
131	2114.198
132	2305.718
