# Supplementary material for: Single-cell transcriptomics of vomeronasal neuroepithelium reveals a differential endoplasmic reticulum environment amongst neuronal subtypes
Source: eLife. 2024 Dec 13;13:RP98250. doi: 10.7554/eLife.98250 (PMC11643622; doi:10.7554/eLife.98250)
Supplement: Figure 7—source data 1. [file elife-98250-fig7-data1.zip › Figure 7-Source Data 1 /Calnexin/0004_section_KDEL_intensity_ROI2.csv]

	Value
1	479.263
2	458.609
3	449.889
4	450.611
5	431.043
6	418.028
7	405.916
8	405.730
9	438.057
10	463.536
11	449.176
12	465.920
13	477.694
14	486.763
15	474.741
16	489.556
17	482.831
18	478.865
19	468.976
20	472.016
21	473.441
22	460.738
23	446.255
24	447.717
25	455.961
26	471.408
27	462.696
28	467.914
29	458.175
30	433.236
31	432.510
32	451.856
33	430.457
34	388.953
35	377.431
36	355.596
37	362.345
38	366.195
39	381.159
40	401.766
41	412.787
42	434.096
43	453.286
44	475.656
45	489.139
46	533.459
47	573.165
48	598.389
49	644.404
50	668.042
51	686.701
52	683.796
53	707.468
54	690.254
55	601.465
56	579.734
57	616.004
58	666.178
59	751.507
60	829.746
61	787.750
62	764.983
63	707.497
64	668.202
65	684.716
66	677.859
67	658.032
68	616.644
69	574.518
70	602.037
71	640.244
72	682.447
73	748.872
74	808.464
75	871.684
76	925.204
77	974.457
78	995.541
79	1007.269
80	1025.704
81	1027.857
82	1056.600
83	1029.180
84	1033.139
85	1039.358
86	990.939
87	918.984
88	796.905
89	738.940
90	709.979
91	679.052
92	676.610
93	743.465
94	845.791
95	908.168
96	931.476
97	925.303
98	951.844
99	945.235
100	942.409
101	921.383
102	906.426
103	906.547
104	938.516
105	1020.189
106	1076.793
107	1076.348
108	1068.517
109	1035.204
110	999.541
111	1024.455
112	1065.078
113	1077.247
114	1061.143
115	1031.387
116	1096.232
117	1135.342
118	1158.487
119	1194.334
120	1172.726
121	1195.503
122	1212.448
123	1248.304
124	1248.950
125	1261.745
126	1265.530
127	1404.052
128	1557.815
129	1594.301
130	1566.584
131	1559.909
132	1568.966
133	1611.117
134	1596.358
135	1545.048
136	1465.269
137	1442.096
138	1449.276
139	1389.432
140	1354.369
