# Supplementary material for: Single-cell transcriptomics of vomeronasal neuroepithelium reveals a differential endoplasmic reticulum environment amongst neuronal subtypes
Source: eLife. 2024 Dec 13;13:RP98250. doi: 10.7554/eLife.98250 (PMC11643622; doi:10.7554/eLife.98250)
Supplement: Figure 7—source data 1. [file elife-98250-fig7-data1.zip › Figure 7-Source Data 1 /Calnexin/0016_section_Omp_intensity_ROI4.csv]

	Value
1	1518.696
2	1601.077
3	1556.945
4	1470.416
5	1472.800
6	1524.911
7	1568.126
8	1593.465
9	1633.906
10	1623.165
11	1566.166
12	1572.870
13	1577.315
14	1482.335
15	1438.809
16	1287.196
17	1283.667
18	1303.075
19	1292.213
20	1256.583
21	1298.109
22	1342.209
23	1408.945
24	1447.354
25	1436.017
26	1413.913
27	1422.826
28	1449.456
29	1438.531
30	1482.973
31	1469.890
32	1372.758
33	1346.534
34	1428.727
35	1537.453
36	1582.265
37	1593.647
38	1598.680
39	1516.122
40	1462.449
41	1360.824
42	1423.902
43	1509.275
44	1459.646
45	1454.630
46	1456.302
47	1494.825
48	1433.743
49	1321.569
50	1293.809
51	1325.647
52	1362.064
53	1370.904
54	1410.855
55	1506.228
56	1476.798
57	1425.029
58	1334.214
59	1221.204
60	1149.557
61	1056.215
62	925.775
63	871.456
64	905.116
65	1077.778
66	1350.927
67	1610.512
68	1785.002
69	1705.546
70	1560.132
71	1521.202
72	1470.649
73	1391.692
74	1274.238
75	1210.292
76	1287.687
77	1277.633
78	1274.752
79	1319.073
80	1407.456
81	1490.672
82	1421.627
83	1363.571
84	1363.748
85	1335.838
86	1296.986
87	1334.302
88	1340.943
89	1310.358
90	1222.569
91	1221.944
92	1316.153
93	1382.478
94	1447.523
95	1528.256
96	1595.494
97	1648.595
98	1520.769
99	1390.666
100	1395.339
101	1453.365
102	1517.550
103	1444.345
104	1491.357
105	1607.073
106	1643.487
107	1631.795
108	1732.151
