# Supplementary material for: Single-cell transcriptomics of vomeronasal neuroepithelium reveals a differential endoplasmic reticulum environment amongst neuronal subtypes
Source: eLife. 2024 Dec 13;13:RP98250. doi: 10.7554/eLife.98250 (PMC11643622; doi:10.7554/eLife.98250)
Supplement: Figure 7—source data 1. [file elife-98250-fig7-data1.zip › Figure 7-Source Data 1 /Calnexin/section_Calnexin_intensity_ROI2.csv]

	Value
1	850.504
2	890.616
3	943.881
4	936.736
5	901.757
6	879.004
7	855.301
8	826.536
9	794.306
10	734.843
11	753.513
12	785.316
13	839.893
14	824.923
15	795.310
16	755.815
17	719.510
18	702.931
19	714.268
20	701.226
21	723.410
22	782.854
23	869.111
24	897.122
25	893.045
26	940.029
27	981.269
28	927.651
29	879.769
30	844.911
31	859.519
32	839.476
33	828.475
34	790.877
35	777.024
36	781.437
37	780.460
38	778.346
39	767.713
40	765.655
41	803.103
42	796.493
43	755.958
44	729.050
45	718.117
46	677.415
47	687.006
48	771.411
49	829.389
50	852.344
51	880.107
52	883.306
53	869.806
54	884.688
55	931.384
56	904.574
57	830.048
58	795.405
59	742.624
60	714.925
61	667.416
62	632.527
63	600.910
64	620.224
65	642.401
66	661.578
67	706.666
68	785.674
69	882.248
70	903.979
71	859.392
72	798.230
73	711.267
74	674.244
75	670.150
76	698.206
77	750.395
78	760.171
79	796.066
80	832.668
81	880.544
82	864.916
83	866.483
84	855.152
85	881.288
86	878.510
87	867.762
88	835.443
89	789.254
90	747.330
91	752.503
92	762.236
93	836.411
94	947.677
95	1029.265
96	1071.503
97	1137.842
98	1351.451
99	1443.301
100	1416.125
101	1374.893
102	1388.418
103	1481.903
104	1486.775
105	1446.350
106	1380.861
107	1324.149
108	1371.507
109	1393.261
110	1293.036
111	1307.062
112	1410.314
113	1448.932
114	1430.562
115	1365.374
116	1256.242
117	1249.578
118	1391.016
119	1440.070
120	1456.345
121	1514.734
122	1657.436
123	1859.097
124	1979.628
125	1949.589
126	1819.000
127	1695.345
128	1581.598
129	1446.412
130	1397.696
131	1349.072
132	1357.435
133	1448.528
134	1427.591
135	1367.989
136	1343.816
137	1314.004
138	1272.559
139	1202.688
140	1129.218
141	1120.614
142	1140.074
143	1157.901
144	1196.026
145	1268.980
146	1329.544
147	1412.975
