# Supplementary material for: Single-cell transcriptomics of vomeronasal neuroepithelium reveals a differential endoplasmic reticulum environment amongst neuronal subtypes
Source: eLife. 2024 Dec 13;13:RP98250. doi: 10.7554/eLife.98250 (PMC11643622; doi:10.7554/eLife.98250)
Supplement: Figure 7—source data 1. [file elife-98250-fig7-data1.zip › Figure 7-Source Data 1 /Calnexin/0008_section_Calnexin_intensity_ROI3.csv]

	Value
1	896.950
2	853.056
3	813.071
4	828.991
5	885.787
6	896.487
7	890.899
8	876.721
9	851.657
10	839.825
11	778.315
12	736.865
13	716.808
14	676.671
15	673.629
16	708.364
17	739.164
18	754.271
19	770.286
20	800.749
21	857.565
22	896.647
23	872.107
24	857.594
25	874.295
26	894.734
27	883.841
28	898.522
29	948.504
30	983.402
31	980.327
32	882.820
33	821.057
34	810.184
35	791.366
36	706.110
37	625.123
38	580.189
39	594.086
40	629.736
41	660.799
42	755.347
43	865.006
44	991.099
45	1049.743
46	1019.915
47	1003.423
48	987.456
49	950.267
50	916.087
51	879.657
52	819.141
53	744.228
54	737.300
55	797.905
56	830.207
57	924.249
58	947.222
59	991.109
60	962.610
61	937.811
62	886.811
63	849.651
64	774.016
65	737.725
66	775.493
67	814.358
68	820.879
69	833.100
70	853.000
71	909.209
72	900.100
73	834.381
74	835.100
75	849.854
76	836.040
77	811.007
78	799.299
79	788.558
80	785.816
81	784.628
82	839.806
83	888.425
84	877.926
85	909.595
86	944.823
87	960.620
88	927.801
89	877.602
90	879.602
91	917.344
92	964.369
93	961.829
94	969.759
95	1004.510
96	1040.040
97	1107.152
98	1128.969
99	1103.998
100	1134.333
101	1197.705
102	1258.785
103	1162.011
104	1005.471
105	905.582
106	821.755
107	751.810
108	701.758
109	704.967
110	717.042
111	728.939
112	817.536
113	903.992
114	889.422
115	833.170
116	820.957
117	817.110
118	866.425
119	892.003
120	903.205
121	864.163
122	815.493
123	817.139
124	856.346
125	951.611
126	1046.683
127	1129.111
128	1196.387
129	1263.295
130	1321.539
131	1465.861
132	1487.567
133	1441.336
134	1436.000
135	1373.238
136	1256.274
137	1278.797
138	1351.222
139	1389.481
140	1369.565
141	1322.388
142	1387.072
143	1429.253
144	1370.944
145	1312.590
146	1236.718
147	1165.171
148	1097.426
149	1125.710
150	1202.450
151	1355.576
152	1397.400
153	1441.452
154	1448.085
155	1381.576
156	1232.794
157	1172.826
158	1245.474
159	1322.123
160	1299.865
161	1174.802
162	1069.216
163	1051.942
164	1058.870
165	1074.159
166	1106.937
167	1107.353
168	1072.372
169	1067.534
