# Supplementary material for: Single-cell transcriptomics of vomeronasal neuroepithelium reveals a differential endoplasmic reticulum environment amongst neuronal subtypes
Source: eLife. 2024 Dec 13;13:RP98250. doi: 10.7554/eLife.98250 (PMC11643622; doi:10.7554/eLife.98250)
Supplement: Figure 7—source data 1. [file elife-98250-fig7-data1.zip › Figure 7-Source Data 1 /Calnexin/0001_section_KDEL_intensity_ROI1.csv]

	Value
1	612.084
2	625.086
3	616.569
4	627.236
5	683.385
6	699.355
7	690.498
8	629.413
9	544.443
10	458.914
11	428.929
12	432.336
13	467.648
14	488.373
15	516.858
16	525.413
17	495.883
18	437.296
19	378.554
20	365.580
21	398.589
22	425.909
23	457.472
24	527.185
25	614.268
26	718.600
27	800.922
28	867.122
29	906.507
30	919.567
31	900.971
32	902.434
33	911.656
34	929.183
35	969.602
36	989.022
37	976.046
38	967.536
39	906.086
40	817.489
41	729.292
42	666.671
43	674.520
44	686.426
45	706.342
46	754.159
47	806.667
48	822.473
49	788.892
50	777.968
51	779.018
52	807.743
53	828.137
54	839.905
55	799.215
56	733.611
57	681.514
58	626.729
59	564.132
60	526.885
61	502.570
62	504.428
63	543.025
64	615.651
65	700.589
66	782.193
67	824.309
68	810.677
69	808.667
70	840.840
71	817.280
72	792.629
73	763.110
74	672.466
75	616.451
76	576.800
77	572.965
78	609.706
79	652.183
80	694.656
81	705.396
82	703.750
83	704.737
84	726.432
85	746.546
86	765.510
87	803.150
88	807.848
89	819.980
90	885.242
91	951.695
92	977.570
93	1002.722
94	1006.722
95	955.431
96	839.275
97	813.096
98	748.045
99	642.080
100	615.639
101	627.560
102	775.869
103	906.935
104	931.342
105	891.753
106	857.296
107	798.809
108	708.236
109	634.564
110	601.541
111	650.847
112	684.271
113	728.020
114	742.661
115	770.199
116	776.604
117	798.942
118	912.633
119	1056.395
120	1143.786
121	1199.833
122	1257.508
123	1312.435
124	1326.115
125	1297.836
126	1307.002
127	1313.234
128	1343.075
129	1429.166
130	1518.204
131	1551.794
132	1579.980
133	1569.260
134	1555.631
135	1527.100
136	1447.118
137	1418.765
138	1310.976
139	1268.839
140	1230.803
141	1244.893
142	1237.102
143	1169.536
144	1119.678
145	1122.438
146	1162.281
147	1131.870
148	1058.590
149	948.743
150	886.878
151	922.852
152	1013.127
153	1099.330
154	1185.683
155	1343.102
156	1497.554
157	1591.775
158	1687.078
159	1752.688
