# Supplementary material for: Single-cell transcriptomics of vomeronasal neuroepithelium reveals a differential endoplasmic reticulum environment amongst neuronal subtypes
Source: eLife. 2024 Dec 13;13:RP98250. doi: 10.7554/eLife.98250 (PMC11643622; doi:10.7554/eLife.98250)
Supplement: Figure 7—source data 1. [file elife-98250-fig7-data1.zip › Figure 7-Source Data 1 /Calnexin/0014_section_Calnexin_intensity_ROI4.csv]

	Value
1	852.248
2	855.320
3	854.382
4	916.626
5	960.347
6	953.065
7	932.401
8	958.626
9	978.581
10	1015.596
11	1030.560
12	966.990
13	859.365
14	816.771
15	819.031
16	849.494
17	846.335
18	818.647
19	790.764
20	816.453
21	856.370
22	887.403
23	872.095
24	889.398
25	890.278
26	867.541
27	861.140
28	879.178
29	908.909
30	1011.348
31	1130.649
32	1139.067
33	1061.489
34	1072.261
35	1057.673
36	1002.226
37	920.660
38	902.129
39	925.167
40	946.575
41	942.923
42	908.056
43	879.544
44	871.300
45	889.484
46	958.948
47	1079.830
48	1188.486
49	1184.016
50	1180.802
51	1242.708
52	1344.263
53	1490.342
54	1492.897
55	1463.300
56	1344.381
57	1289.194
58	1295.689
59	1280.284
60	1214.359
61	1138.353
62	1198.228
63	1284.959
64	1357.060
65	1397.267
66	1364.634
67	1302.690
68	1252.769
69	1197.349
70	1169.091
71	1163.263
72	1208.566
73	1244.262
74	1332.196
75	1498.486
76	1620.193
77	1583.451
78	1481.202
79	1481.637
80	1510.391
81	1497.525
82	1538.784
83	1494.395
84	1444.933
85	1446.777
86	1467.035
87	1494.266
88	1556.159
89	1535.344
90	1526.537
91	1632.337
92	1705.152
93	1668.510
94	1580.725
95	1517.082
96	1554.664
97	1553.287
98	1521.008
99	1539.669
100	1526.131
101	1491.843
102	1438.619
103	1401.051
104	1400.970
105	1352.149
106	1340.506
107	1313.519
108	1332.040
109	1507.555
110	1719.262
111	1866.806
112	1914.452
113	1810.064
114	1737.005
115	1804.305
116	1884.329
117	1958.010
118	1993.609
119	1995.477
120	2006.439
121	2066.379
122	2034.655
123	2031.250
124	1998.419
125	1939.964
126	1947.105
127	1903.601
128	1921.308
129	2017.863
130	2002.356
131	1857.287
132	1840.656
133	1843.186
134	1908.546
135	2012.686
136	1992.692
