# Supplementary material for: Single-cell transcriptomics of vomeronasal neuroepithelium reveals a differential endoplasmic reticulum environment amongst neuronal subtypes
Source: eLife. 2024 Dec 13;13:RP98250. doi: 10.7554/eLife.98250 (PMC11643622; doi:10.7554/eLife.98250)
Supplement: Figure 7—source data 1. [file elife-98250-fig7-data1.zip › Figure 7-Source Data 1 /Calnexin/0010_section_Omp_intensity_ROI1.csv]

	Value
1	1186.864
2	1294.593
3	1395.521
4	1515.033
5	1543.566
6	1533.598
7	1623.037
8	1592.763
9	1525.732
10	1587.393
11	1562.952
12	1552.781
13	1561.643
14	1505.292
15	1472.611
16	1449.509
17	1410.196
18	1373.116
19	1383.508
20	1300.670
21	1257.377
22	1246.677
23	1286.172
24	1258.634
25	1253.882
26	1342.391
27	1507.071
28	1601.440
29	1638.591
30	1659.339
31	1712.525
32	1781.948
33	1784.214
34	1729.491
35	1607.775
36	1494.958
37	1486.178
38	1516.314
39	1583.102
40	1650.490
41	1603.564
42	1484.516
43	1383.063
44	1372.064
45	1345.529
46	1345.456
47	1349.984
48	1319.648
49	1256.747
50	1225.114
51	1229.268
52	1333.370
53	1434.747
54	1419.340
55	1358.234
56	1261.268
57	1273.602
58	1280.138
59	1262.437
60	1297.478
61	1406.209
62	1506.265
63	1542.277
64	1515.562
65	1534.049
66	1527.638
67	1485.077
68	1383.776
69	1359.159
70	1405.081
71	1401.837
72	1320.659
73	1256.893
74	1260.278
75	1221.381
76	1166.474
77	1126.707
78	1192.597
79	1311.570
80	1424.977
81	1442.195
82	1423.344
83	1397.694
84	1369.886
85	1333.810
86	1309.376
87	1290.369
88	1284.931
89	1349.891
90	1393.416
91	1379.728
92	1274.815
93	1199.558
94	1160.795
95	1140.118
96	1061.808
97	1040.760
98	1074.354
99	1129.893
100	1211.337
101	1268.983
102	1355.049
103	1411.249
104	1452.235
105	1452.174
106	1430.250
107	1437.614
108	1420.830
109	1349.992
110	1306.359
111	1180.678
112	1263.752
113	1417.365
114	1465.969
115	1442.716
116	1416.153
117	1410.716
118	1364.557
119	1323.094
120	1349.304
121	1323.659
122	1255.810
123	1225.581
124	1179.662
125	1125.312
126	1005.325
127	993.372
128	1025.677
129	1083.069
130	1160.230
131	1212.941
132	1165.537
133	1130.106
134	1109.230
135	1041.318
136	955.207
137	1018.352
138	1159.974
139	1228.706
140	1336.225
141	1377.744
142	1354.310
143	1258.484
144	1164.865
145	1160.719
146	1197.268
