# Supplementary material for: Single-cell transcriptomics of vomeronasal neuroepithelium reveals a differential endoplasmic reticulum environment amongst neuronal subtypes
Source: eLife. 2024 Dec 13;13:RP98250. doi: 10.7554/eLife.98250 (PMC11643622; doi:10.7554/eLife.98250)
Supplement: Figure 7—source data 1. [file elife-98250-fig7-data1.zip › Figure 7-Source Data 1 /Calnexin/0017_section_Calnexin_intensity_ROI2.csv]

	Value
1	815.924
2	804.059
3	778.979
4	774.487
5	806.246
6	834.857
7	903.342
8	971.073
9	968.297
10	1022.454
11	1000.833
12	956.269
13	890.414
14	851.580
15	800.512
16	781.832
17	787.039
18	787.955
19	808.891
20	862.622
21	854.713
22	823.207
23	826.690
24	843.099
25	845.822
26	881.983
27	910.674
28	943.462
29	956.259
30	899.795
31	911.231
32	908.647
33	955.161
34	968.856
35	864.907
36	840.931
37	822.167
38	852.505
39	978.040
40	1046.904
41	1083.602
42	1087.765
43	1062.842
44	1074.866
45	1080.161
46	1072.124
47	1070.858
48	1053.944
49	1056.382
50	992.989
51	953.056
52	974.823
53	975.662
54	917.552
55	889.427
56	928.475
57	1025.804
58	1147.412
59	1211.395
60	1229.467
61	1222.807
62	1191.664
63	1173.600
64	1147.446
65	1152.228
66	1189.806
67	1289.456
68	1358.615
69	1478.805
70	1466.797
71	1461.564
72	1388.753
73	1273.784
74	1246.413
75	1231.143
76	1277.954
77	1194.493
78	1116.469
79	1066.996
80	1078.255
81	1137.354
82	1186.237
83	1344.854
84	1366.481
85	1350.796
86	1324.070
87	1352.664
88	1408.977
89	1397.059
90	1406.983
91	1450.534
92	1408.832
93	1365.525
94	1498.174
95	1572.512
96	1621.824
97	1673.378
98	1685.704
99	1680.293
100	1627.842
101	1552.988
102	1467.260
103	1468.260
104	1465.647
105	1501.245
106	1543.759
107	1493.520
108	1451.066
109	1522.518
110	1537.037
111	1587.474
112	1620.776
113	1669.351
114	1726.393
115	1868.021
116	1870.183
117	1904.459
118	1886.934
119	1801.978
120	1724.131
121	1737.303
122	1699.405
123	1657.270
124	1526.839
125	1500.375
126	1564.231
127	1680.684
128	1804.242
129	1795.679
130	1731.829
131	1646.811
