# Supplementary material for: Single-cell transcriptomics of vomeronasal neuroepithelium reveals a differential endoplasmic reticulum environment amongst neuronal subtypes
Source: eLife. 2024 Dec 13;13:RP98250. doi: 10.7554/eLife.98250 (PMC11643622; doi:10.7554/eLife.98250)
Supplement: Figure 7—source data 1. [file elife-98250-fig7-data1.zip › Figure 7-Source Data 1 /Calnexin/section_Omp_intensity_ROI1.csv]

	Value
1	985.577
2	967.603
3	950.793
4	959.658
5	959.301
6	939.129
7	941.900
8	992.689
9	1058.466
10	1098.448
11	1135.978
12	1195.294
13	1140.898
14	1049.788
15	1001.255
16	966.789
17	983.050
18	1023.655
19	1069.379
20	1094.101
21	1096.790
22	1132.637
23	1107.291
24	1126.583
25	1151.127
26	1145.967
27	1169.065
28	1179.729
29	1159.015
30	1242.574
31	1282.286
32	1228.788
33	1213.869
34	1181.285
35	1145.178
36	1127.115
37	1099.976
38	1162.274
39	1226.967
40	1202.723
41	1162.748
42	1146.796
43	1122.368
44	1110.689
45	1059.337
46	1004.129
47	1019.029
48	1130.755
49	1238.013
50	1226.128
51	1196.414
52	1350.406
53	1459.304
54	1408.870
55	1325.128
56	1255.593
57	1244.399
58	1217.874
59	1194.623
60	1211.519
61	1215.126
62	1142.485
63	1042.598
64	1072.234
65	1127.125
66	1131.911
67	1151.262
68	1183.693
69	1151.963
70	1114.491
71	1113.091
72	1170.249
73	1190.066
74	1215.544
75	1223.743
76	1199.140
77	1159.061
78	1188.001
79	1189.280
80	1173.253
81	1054.090
82	987.671
83	1037.471
84	1093.141
85	1152.880
86	1233.002
87	1201.567
88	1181.989
89	1182.333
90	1200.349
91	1235.042
92	1231.515
93	1230.405
94	1260.609
95	1246.296
96	1193.276
97	1204.913
98	1285.961
99	1339.837
100	1332.332
101	1357.385
102	1386.653
103	1361.102
104	1341.909
105	1278.244
106	1261.285
107	1300.845
108	1281.783
109	1311.252
110	1340.285
111	1333.362
112	1310.720
113	1250.351
114	1218.788
115	1301.069
116	1347.185
117	1310.816
118	1280.485
119	1283.680
120	1257.473
121	1233.468
122	1288.824
123	1374.757
124	1399.356
125	1389.207
126	1435.368
127	1430.895
128	1337.571
129	1315.131
130	1323.617
131	1322.804
132	1260.484
133	1164.132
134	1129.907
135	1099.845
136	1111.901
137	1094.398
138	1037.809
139	1066.775
140	1118.968
141	1120.893
142	1110.316
143	1115.399
144	1101.792
145	1093.744
146	1117.431
147	1138.638
148	1139.641
149	1187.882
150	1189.389
