# Supplementary material for: Single-cell transcriptomics of vomeronasal neuroepithelium reveals a differential endoplasmic reticulum environment amongst neuronal subtypes
Source: eLife. 2024 Dec 13;13:RP98250. doi: 10.7554/eLife.98250 (PMC11643622; doi:10.7554/eLife.98250)
Supplement: Figure 7—source data 1. [file elife-98250-fig7-data1.zip › Figure 7-Source Data 1 /Calnexin/0003_section_Omp_intensity_ROI1.csv]

	Value
1	1190.379
2	1166.850
3	1204.297
4	1240.866
5	1238.470
6	1223.390
7	1156.848
8	1238.956
9	1312.625
10	1387.754
11	1367.564
12	1313.776
13	1339.421
14	1369.394
15	1368.471
16	1359.972
17	1273.951
18	1205.196
19	1245.944
20	1305.256
21	1325.361
22	1381.995
23	1413.655
24	1422.052
25	1408.966
26	1426.207
27	1557.509
28	1568.934
29	1408.615
30	1263.707
31	1199.554
32	1219.772
33	1315.970
34	1329.173
35	1342.116
36	1324.160
37	1309.034
38	1311.149
39	1237.519
40	1208.728
41	1225.003
42	1188.178
43	1134.204
44	1162.656
45	1226.723
46	1260.737
47	1214.447
48	1145.493
49	1140.082
50	1242.750
51	1215.773
52	1139.708
53	1130.504
54	1135.949
55	1120.715
56	1161.265
57	1149.510
58	1061.633
59	1018.889
60	984.888
61	977.573
62	927.844
63	892.714
64	888.753
65	897.947
66	876.186
67	914.027
68	952.932
69	988.392
70	976.924
71	971.336
72	953.980
73	911.430
74	915.235
75	935.518
76	962.888
77	995.846
78	1017.840
79	1075.588
80	1139.246
81	1146.177
82	1075.293
83	1052.545
84	1015.654
85	953.072
86	912.760
87	890.240
88	866.925
89	813.065
90	822.103
91	905.108
92	949.499
93	892.484
94	914.266
95	963.393
96	1000.891
97	1080.489
98	1133.892
99	1130.015
100	1113.682
101	1123.068
102	1067.648
103	1053.190
104	1060.108
105	1038.147
106	1012.515
107	997.945
108	1000.405
109	977.832
110	978.199
111	1012.899
112	1088.807
113	1195.858
114	1229.028
115	1161.958
116	1061.060
117	1044.154
118	986.133
119	979.759
120	1015.023
121	979.656
122	989.442
123	1013.330
124	1014.817
125	930.160
126	863.367
127	803.952
128	763.473
129	707.404
