# Supplementary material for: Single-cell transcriptomics of vomeronasal neuroepithelium reveals a differential endoplasmic reticulum environment amongst neuronal subtypes
Source: eLife. 2024 Dec 13;13:RP98250. doi: 10.7554/eLife.98250 (PMC11643622; doi:10.7554/eLife.98250)
Supplement: Figure 7—source data 1. [file elife-98250-fig7-data1.zip › Figure 7-Source Data 1 /Calnexin/0020_section_KDEL_intensity_ROI4.csv]

	Value
1	307.542
2	297.694
3	320.147
4	327.987
5	305.009
6	308.406
7	317.897
8	330.779
9	328.669
10	303.882
11	280.760
12	268.486
13	264.333
14	254.731
15	265.186
16	248.131
17	248.276
18	245.988
19	247.640
20	254.605
21	251.938
22	242.021
23	232.562
24	227.037
25	221.272
26	234.711
27	244.073
28	247.510
29	258.420
30	245.269
31	247.397
32	234.061
33	260.059
34	260.438
35	260.112
36	286.174
37	303.359
38	321.552
39	340.332
40	340.671
41	358.916
42	357.343
43	349.020
44	326.496
45	327.091
46	327.737
47	341.431
48	376.002
49	395.550
50	399.441
51	434.209
52	456.490
53	459.205
54	461.135
55	431.066
56	432.037
57	433.542
58	432.266
59	403.668
60	430.431
61	451.911
62	445.833
63	456.811
64	466.927
65	489.324
66	534.725
67	556.932
68	597.171
69	649.027
70	704.961
71	713.363
72	700.880
73	660.199
74	621.168
75	617.634
76	704.827
77	778.099
78	841.040
79	886.802
80	957.205
81	990.234
82	1069.871
83	1204.038
84	1277.015
85	1400.842
86	1342.131
87	1267.728
88	1260.747
89	1204.455
90	1207.786
91	1241.798
92	1243.219
93	1261.727
94	1234.429
95	1211.570
96	1152.646
97	1095.512
98	1082.349
99	1196.848
100	1259.554
101	1268.099
102	1294.544
103	1368.868
104	1521.437
105	1682.837
106	1724.302
107	1642.049
108	1575.795
109	1629.680
110	1595.645
111	1549.094
112	1507.142
113	1377.803
114	1240.874
115	1184.392
116	1154.361
117	1287.196
118	1447.241
119	1722.104
120	2201.610
121	2450.558
122	2279.630
123	1608.418
124	1005.957
