# Supplementary material for: Single-cell transcriptomics of vomeronasal neuroepithelium reveals a differential endoplasmic reticulum environment amongst neuronal subtypes
Source: eLife. 2024 Dec 13;13:RP98250. doi: 10.7554/eLife.98250 (PMC11643622; doi:10.7554/eLife.98250)
Supplement: Figure 7—source data 1. [file elife-98250-fig7-data1.zip › Figure 7-Source Data 1 /Calnexin/0004_section_Calnexin_intensity_ROI3.csv]

	Value
1	989.672
2	1026.269
3	1061.343
4	1036.056
5	1027.836
6	1037.895
7	1005.268
8	965.121
9	938.756
10	962.807
11	943.475
12	933.177
13	1023.010
14	1077.355
15	988.812
16	877.969
17	811.654
18	812.879
19	864.415
20	906.016
21	969.048
22	1016.238
23	1077.900
24	1124.133
25	1155.228
26	1166.044
27	1100.651
28	1046.247
29	1044.641
30	1035.629
31	1007.336
32	949.981
33	874.620
34	852.120
35	806.861
36	755.998
37	723.988
38	736.407
39	808.991
40	907.705
41	982.348
42	1013.787
43	1072.914
44	1065.757
45	1066.754
46	1062.325
47	997.848
48	968.555
49	933.364
50	900.266
51	924.959
52	948.421
53	963.436
54	888.918
55	877.330
56	917.893
57	980.035
58	1013.877
59	965.460
60	849.062
61	843.215
62	893.773
63	947.033
64	961.362
65	898.392
66	864.552
67	857.561
68	925.913
69	966.978
70	965.418
71	963.774
72	947.175
73	961.766
74	930.884
75	955.204
76	964.375
77	991.034
78	975.670
79	942.878
80	896.623
81	864.061
82	910.963
83	1015.230
84	1085.127
85	1122.722
86	1191.258
87	1186.677
88	1067.783
89	898.547
90	860.977
91	939.218
92	1022.032
93	1058.652
94	1134.357
95	1158.545
96	1251.772
97	1373.752
98	1416.661
99	1400.684
100	1390.482
101	1426.494
102	1484.084
103	1484.992
104	1391.531
105	1340.394
106	1339.968
107	1326.167
108	1374.512
109	1492.215
110	1531.610
111	1501.499
112	1571.899
113	1697.872
114	1790.018
115	1809.607
116	1803.883
117	1771.329
118	1696.566
119	1638.923
120	1620.742
121	1559.873
122	1498.288
123	1502.675
124	1537.406
125	1535.630
126	1524.199
127	1553.448
128	1546.791
129	1468.432
130	1425.212
131	1400.067
132	1354.855
133	1298.942
134	1309.358
135	1296.312
136	1335.676
137	1478.262
138	1512.575
