# Supplementary material for: Single-cell transcriptomics of vomeronasal neuroepithelium reveals a differential endoplasmic reticulum environment amongst neuronal subtypes
Source: eLife. 2024 Dec 13;13:RP98250. doi: 10.7554/eLife.98250 (PMC11643622; doi:10.7554/eLife.98250)
Supplement: Figure 7—source data 1. [file elife-98250-fig7-data1.zip › Figure 7-Source Data 1 /Calnexin/0020_section_Calnexin_intensity_ROI2.csv]

	Value
1	638.108
2	638.893
3	700.513
4	753.662
5	739.700
6	760.536
7	792.496
8	817.182
9	816.220
10	807.160
11	819.407
12	808.236
13	757.358
14	729.704
15	693.014
16	656.270
17	653.216
18	666.585
19	711.894
20	760.129
21	720.401
22	702.955
23	702.246
24	753.043
25	776.814
26	717.672
27	713.388
28	715.767
29	758.650
30	800.923
31	845.548
32	906.848
33	892.433
34	894.339
35	931.453
36	827.186
37	696.546
38	658.933
39	722.792
40	756.301
41	792.255
42	786.083
43	842.401
44	870.061
45	856.663
46	823.892
47	799.041
48	749.118
49	736.973
50	800.131
51	838.879
52	862.349
53	925.245
54	986.039
55	1091.540
56	1213.354
57	1301.452
58	1407.259
59	1467.218
60	1480.612
61	1356.295
62	1204.576
63	1093.856
64	1137.312
65	1171.139
66	1180.102
67	1066.244
68	989.394
69	973.568
70	978.802
71	1092.539
72	1152.417
73	1308.128
74	1413.827
75	1376.313
76	1337.903
77	1413.615
78	1516.182
79	1480.888
80	1449.700
81	1460.772
82	1415.189
83	1416.451
84	1453.170
85	1393.220
86	1287.255
87	1187.610
88	1101.327
89	1162.303
90	1333.960
91	1503.472
92	1714.651
93	1896.746
94	1955.278
95	1969.347
96	1913.291
97	1851.508
98	1733.443
99	1612.010
100	1547.799
101	1561.859
102	1531.357
103	1449.496
104	1345.103
105	1429.060
106	1485.607
107	1560.499
108	1660.925
109	1607.411
110	1487.117
111	1444.085
112	1416.336
113	1375.016
114	1268.972
115	1297.942
116	1572.750
117	1628.389
