# Supplementary material for: Single-cell transcriptomics of vomeronasal neuroepithelium reveals a differential endoplasmic reticulum environment amongst neuronal subtypes
Source: eLife. 2024 Dec 13;13:RP98250. doi: 10.7554/eLife.98250 (PMC11643622; doi:10.7554/eLife.98250)
Supplement: Figure 7—source data 1. [file elife-98250-fig7-data1.zip › Figure 7-Source Data 1 /Calnexin/0005_section_Omp_intensity_ROI1.csv]

	Value
1	1241.436
2	1228.161
3	1236.642
4	1223.413
5	1257.757
6	1380.361
7	1529.478
8	1606.836
9	1645.412
10	1567.098
11	1495.202
12	1463.789
13	1413.513
14	1402.775
15	1429.778
16	1502.073
17	1536.311
18	1546.378
19	1481.796
20	1428.690
21	1381.778
22	1436.418
23	1526.489
24	1553.432
25	1529.257
26	1407.776
27	1377.060
28	1463.570
29	1537.815
30	1520.983
31	1527.505
32	1565.337
33	1529.654
34	1575.967
35	1547.255
36	1568.107
37	1563.299
38	1510.606
39	1477.427
40	1483.879
41	1496.482
42	1499.654
43	1450.042
44	1417.410
45	1447.133
46	1450.644
47	1423.387
48	1460.601
49	1537.699
50	1621.188
51	1716.494
52	1721.062
53	1717.770
54	1679.580
55	1531.244
56	1499.943
57	1450.161
58	1486.172
59	1487.838
60	1486.761
61	1440.340
62	1359.538
63	1376.702
64	1532.670
65	1656.438
66	1585.080
67	1576.129
68	1672.319
69	1647.827
70	1544.278
71	1330.407
72	1269.152
73	1265.661
74	1328.542
75	1361.342
76	1399.224
77	1459.299
78	1460.080
79	1542.285
80	1574.280
81	1557.126
82	1430.810
83	1307.596
84	1296.448
85	1305.828
86	1368.226
87	1379.649
88	1358.243
89	1326.837
90	1330.949
91	1264.783
92	1145.505
93	1118.234
94	1124.506
95	1143.654
96	1208.115
97	1177.492
98	1127.514
99	1076.689
100	1052.810
101	1079.554
102	1103.990
103	1139.056
104	1215.504
105	1274.176
106	1248.612
107	1305.463
108	1367.265
109	1397.994
110	1322.630
111	1291.899
112	1336.231
113	1367.104
114	1304.193
115	1301.317
116	1306.441
117	1276.553
118	1314.385
119	1302.154
120	1287.261
121	1233.972
122	1151.528
123	1116.891
