# Supplementary material for: Single-cell transcriptomics of vomeronasal neuroepithelium reveals a differential endoplasmic reticulum environment amongst neuronal subtypes
Source: eLife. 2024 Dec 13;13:RP98250. doi: 10.7554/eLife.98250 (PMC11643622; doi:10.7554/eLife.98250)
Supplement: Figure 7—source data 1. [file elife-98250-fig7-data1.zip › Figure 7-Source Data 1 /Calnexin/0007_section_Calnexin_intensity_ROI4.csv]

	Value
1	674.552
2	694.002
3	703.713
4	731.102
5	795.757
6	770.050
7	749.198
8	723.985
9	749.181
10	779.533
11	838.536
12	868.022
13	888.544
14	841.163
15	809.483
16	871.753
17	1001.739
18	1089.427
19	1111.767
20	1073.334
21	995.171
22	947.553
23	964.393
24	1007.336
25	1008.453
26	973.451
27	1008.810
28	986.494
29	884.100
30	834.619
31	756.575
32	753.105
33	751.198
34	767.237
35	779.350
36	751.517
37	776.964
38	827.319
39	816.872
40	823.678
41	849.407
42	845.898
43	873.872
44	865.409
45	901.049
46	933.481
47	987.740
48	1040.796
49	1092.890
50	1141.608
51	1116.877
52	1013.426
53	960.704
54	950.547
55	961.090
56	999.913
57	1152.752
58	1268.240
59	1338.729
60	1372.797
61	1414.800
62	1358.506
63	1333.582
64	1283.198
65	1223.452
66	1173.318
67	1171.587
68	1210.330
69	1237.239
70	1117.472
71	1114.509
72	1133.816
73	1119.475
74	1167.023
75	1323.668
76	1380.381
77	1326.242
78	1224.197
79	1234.970
80	1250.267
81	1195.521
82	1204.321
83	1296.874
84	1388.826
85	1406.235
86	1417.470
87	1354.403
88	1222.498
89	1190.409
90	1307.713
91	1431.742
92	1446.003
93	1444.658
94	1540.902
95	1687.415
96	1738.994
97	1737.002
98	1656.594
99	1565.459
100	1605.996
101	1618.737
102	1492.935
103	1326.579
104	1223.495
105	1176.011
106	1113.382
107	1074.178
108	1100.266
109	1176.621
110	1211.962
111	1339.196
112	1475.561
113	1552.129
114	1641.381
115	1803.118
116	1862.513
117	1700.706
118	1613.986
119	1567.287
120	1573.709
121	1623.484
122	1527.799
123	1454.567
124	1404.542
125	1355.611
126	1250.633
127	1201.970
128	1278.951
129	1310.232
130	1309.606
131	1401.924
132	1604.384
133	1703.279
134	1734.889
135	1767.822
136	1706.544
137	1680.395
138	1555.020
139	1449.683
140	1419.080
141	1357.221
142	1332.953
143	1283.255
144	1329.388
145	1469.500
146	1478.458
147	1406.046
148	1401.068
149	1458.827
150	1469.217
