# Supplementary material for: Single-cell transcriptomics of vomeronasal neuroepithelium reveals a differential endoplasmic reticulum environment amongst neuronal subtypes
Source: eLife. 2024 Dec 13;13:RP98250. doi: 10.7554/eLife.98250 (PMC11643622; doi:10.7554/eLife.98250)
Supplement: Figure 7—source data 1. [file elife-98250-fig7-data1.zip › Figure 7-Source Data 1 /Calnexin/0020_section_Calnexin_intensity_ROI3.csv]

	Value
1	784.236
2	812.830
3	763.015
4	744.482
5	721.518
6	725.361
7	719.014
8	729.284
9	748.759
10	692.335
11	737.288
12	792.232
13	816.768
14	779.620
15	768.031
16	776.963
17	764.088
18	721.117
19	673.396
20	628.149
21	641.309
22	660.792
23	678.964
24	632.686
25	566.161
26	594.538
27	603.839
28	657.368
29	744.323
30	874.060
31	936.392
32	974.633
33	904.115
34	793.859
35	728.815
36	730.043
37	755.655
38	712.112
39	670.248
40	666.967
41	654.577
42	652.353
43	726.645
44	753.589
45	741.036
46	725.219
47	761.723
48	802.887
49	816.922
50	843.409
51	812.078
52	756.730
53	694.196
54	718.416
55	739.907
56	764.838
57	826.942
58	831.325
59	828.608
60	828.323
61	881.934
62	883.341
63	827.587
64	816.808
65	868.351
66	945.037
67	978.912
68	1017.889
69	1113.387
70	1184.566
71	1270.921
72	1304.632
73	1263.132
74	1192.758
75	1152.941
76	1150.225
77	1150.598
78	1120.417
79	1097.536
80	1092.439
81	1134.877
82	1101.949
83	1086.502
84	1138.827
85	1227.656
86	1267.390
87	1261.274
88	1267.054
89	1299.618
90	1231.257
91	1235.682
92	1248.351
93	1237.945
94	1274.361
95	1355.927
96	1362.038
97	1328.316
98	1292.915
99	1275.344
100	1296.634
101	1319.660
102	1368.439
103	1419.121
104	1437.396
105	1311.416
106	1190.017
107	1144.917
108	1230.893
109	1298.700
110	1373.072
111	1492.859
112	1538.618
113	1553.883
114	1530.720
115	1599.335
116	1558.772
117	1508.845
118	1428.621
119	1336.538
120	1363.286
121	1344.063
122	1288.588
123	1267.120
124	1187.251
