# Supplementary material for: Single-cell transcriptomics of vomeronasal neuroepithelium reveals a differential endoplasmic reticulum environment amongst neuronal subtypes
Source: eLife. 2024 Dec 13;13:RP98250. doi: 10.7554/eLife.98250 (PMC11643622; doi:10.7554/eLife.98250)
Supplement: Figure 7—source data 1. [file elife-98250-fig7-data1.zip › Figure 7-Source Data 1 /Calnexin/0009_section_KDEL_intensity_ROI2.csv]

	Value
1	474.490
2	507.796
3	529.534
4	520.534
5	501.565
6	487.151
7	494.674
8	483.938
9	414.202
10	380.421
11	353.221
12	347.875
13	377.699
14	396.611
15	389.536
16	365.340
17	332.778
18	320.705
19	314.849
20	321.172
21	308.782
22	324.325
23	336.262
24	357.445
25	361.585
26	331.577
27	336.460
28	374.575
29	380.698
30	401.373
31	379.921
32	364.827
33	384.098
34	391.861
35	374.381
36	353.813
37	352.759
38	353.651
39	352.448
40	334.297
41	324.261
42	313.373
43	313.907
44	318.247
45	311.907
46	296.892
47	295.949
48	297.074
49	294.336
50	277.334
51	270.102
52	290.524
53	286.022
54	312.168
55	325.082
56	321.679
57	332.632
58	351.565
59	359.410
60	357.260
61	361.887
62	354.381
63	374.843
64	402.411
65	427.258
66	441.278
67	415.830
68	414.797
69	430.702
70	453.868
71	478.833
72	488.755
73	509.226
74	506.027
75	554.013
76	684.008
77	753.817
78	782.406
79	910.255
80	1059.705
81	1168.175
82	1210.747
83	1193.671
84	1192.464
85	1202.221
86	1151.736
87	1051.972
88	1035.793
89	1060.764
90	1136.874
91	1179.698
92	1161.292
93	1132.933
94	1108.028
95	1122.483
96	1154.191
97	1138.484
98	1090.589
99	1121.998
100	1174.258
101	1154.061
102	1118.596
103	1110.759
104	1114.404
105	1133.022
106	1197.571
107	1253.099
108	1224.612
109	1092.386
110	993.902
111	918.931
112	915.398
113	1013.251
114	1071.291
115	1117.188
116	1255.254
117	1286.887
118	1150.410
119	972.915
120	857.917
121	831.864
122	865.339
123	933.392
124	1021.235
125	1102.554
126	1144.633
127	1110.417
128	1137.182
129	1163.980
130	1181.998
131	1123.122
132	1079.274
133	1056.382
134	1092.974
135	1143.146
136	1165.763
137	1241.002
138	1300.097
139	1315.337
140	1486.915
141	1613.242
142	1607.611
143	1641.339
144	1749.450
145	1786.680
146	1710.310
147	1636.496
148	1552.371
149	1531.005
150	1477.683
151	1438.911
152	1483.736
153	1668.841
154	1890.199
155	2062.036
156	2011.110
157	1886.340
158	1767.328
159	1720.735
160	1615.443
