# Supplementary material for: Single-cell transcriptomics of vomeronasal neuroepithelium reveals a differential endoplasmic reticulum environment amongst neuronal subtypes
Source: eLife. 2024 Dec 13;13:RP98250. doi: 10.7554/eLife.98250 (PMC11643622; doi:10.7554/eLife.98250)
Supplement: Figure 7—source data 1. [file elife-98250-fig7-data1.zip › Figure 7-Source Data 1 /Calnexin/0018_section_Calnexin_intensity_ROI1.csv]

	Value
1	767.216
2	796.259
3	824.882
4	765.592
5	698.804
6	685.408
7	689.807
8	692.712
9	700.094
10	691.483
11	754.484
12	798.475
13	808.439
14	814.840
15	777.902
16	766.477
17	714.829
18	744.613
19	763.445
20	731.893
21	720.703
22	721.746
23	686.325
24	660.383
25	675.471
26	731.431
27	745.052
28	787.895
29	834.771
30	843.107
31	854.729
32	828.911
33	802.351
34	795.024
35	767.110
36	750.462
37	754.664
38	764.763
39	780.796
40	857.704
41	867.363
42	854.941
43	837.177
44	796.903
45	779.733
46	754.536
47	750.773
48	744.517
49	755.032
50	809.903
51	874.797
52	921.981
53	982.726
54	1046.412
55	1180.539
56	1215.959
57	1277.638
58	1285.787
59	1272.801
60	1377.525
61	1403.237
62	1417.436
63	1420.473
64	1321.738
65	1207.631
66	1205.205
67	1256.623
68	1324.820
69	1395.060
70	1362.867
71	1351.306
72	1410.925
73	1398.472
74	1353.296
75	1311.284
76	1271.341
77	1236.694
78	1182.279
79	1182.896
80	1125.406
81	1053.950
82	1076.848
83	1131.317
84	1220.712
85	1285.796
86	1340.938
87	1403.605
88	1497.541
89	1524.838
90	1454.391
91	1382.098
92	1336.343
93	1413.334
94	1417.243
95	1321.112
96	1234.275
97	1168.418
98	1162.623
99	1113.489
100	1140.140
101	1302.293
102	1356.695
103	1304.456
104	1260.272
105	1228.940
106	1185.977
107	1222.655
108	1248.022
109	1263.875
110	1299.811
111	1357.141
112	1320.504
113	1286.202
114	1314.165
115	1421.049
116	1592.102
117	1904.511
118	2189.218
119	2314.875
120	2442.436
121	2310.376
122	2174.810
123	2157.255
124	2201.156
125	2105.574
126	2141.865
127	2289.487
128	2371.809
129	2204.996
130	1987.987
