# Supplementary material for: Single-cell transcriptomics of vomeronasal neuroepithelium reveals a differential endoplasmic reticulum environment amongst neuronal subtypes
Source: eLife. 2024 Dec 13;13:RP98250. doi: 10.7554/eLife.98250 (PMC11643622; doi:10.7554/eLife.98250)
Supplement: Figure 7—source data 1. [file elife-98250-fig7-data1.zip › Figure 7-Source Data 1 /Calnexin/0020_section_KDEL_intensity_ROI5.csv]

	Value
1	329.150
2	333.573
3	327.676
4	318.154
5	315.486
6	290.719
7	301.692
8	328.837
9	383.748
10	428.245
11	481.860
12	509.884
13	542.790
14	531.887
15	457.592
16	393.576
17	342.647
18	316.994
19	298.215
20	297.537
21	295.558
22	319.437
23	312.637
24	327.791
25	342.841
26	343.031
27	350.173
28	349.438
29	355.897
30	337.568
31	335.394
32	335.302
33	357.158
34	412.597
35	437.491
36	419.633
37	433.893
38	409.748
39	407.738
40	418.463
41	413.548
42	383.204
43	385.011
44	353.532
45	319.517
46	354.070
47	473.739
48	567.502
49	615.750
50	586.992
51	573.423
52	588.693
53	629.907
54	600.723
55	542.576
56	527.337
57	552.694
58	668.187
59	788.802
60	861.982
61	1004.443
62	1179.413
63	1226.256
64	1155.131
65	1033.738
66	913.852
67	832.210
68	803.479
69	835.381
70	865.330
71	894.437
72	1007.485
73	1191.991
74	1478.007
75	1710.012
76	1883.868
77	2068.136
78	2110.198
79	2124.918
80	2120.536
81	1975.851
82	1912.474
83	1948.097
84	2024.769
85	2099.917
86	2054.165
87	2047.600
88	1956.054
89	1738.299
90	1610.105
