# Supplementary material for: Single-cell transcriptomics of vomeronasal neuroepithelium reveals a differential endoplasmic reticulum environment amongst neuronal subtypes
Source: eLife. 2024 Dec 13;13:RP98250. doi: 10.7554/eLife.98250 (PMC11643622; doi:10.7554/eLife.98250)
Supplement: Figure 7—source data 1. [file elife-98250-fig7-data1.zip › Figure 7-Source Data 1 /Calnexin/0004_section_Calnexin_intensity_ROI2.csv]

	Value
1	732.104
2	736.849
3	742.946
4	732.911
5	735.506
6	771.812
7	797.435
8	843.952
9	832.716
10	880.178
11	928.735
12	910.665
13	880.864
14	910.768
15	886.303
16	845.829
17	844.258
18	849.099
19	869.602
20	882.663
21	933.432
22	962.601
23	982.646
24	1012.817
25	982.835
26	969.510
27	953.615
28	959.780
29	947.442
30	947.826
31	925.279
32	839.955
33	780.566
34	723.642
35	647.634
36	599.617
37	589.121
38	627.389
39	663.213
40	686.156
41	748.908
42	800.414
43	787.574
44	778.843
45	781.609
46	793.259
47	847.402
48	882.487
49	959.163
50	1043.240
51	1058.018
52	1064.388
53	1073.741
54	971.959
55	860.591
56	828.462
57	902.819
58	975.220
59	1074.704
60	1096.722
61	1045.000
62	981.235
63	996.880
64	1048.818
65	1140.341
66	1205.755
67	1258.423
68	1251.044
69	1138.039
70	1055.750
71	1040.160
72	1070.809
73	1105.294
74	1142.859
75	1171.431
76	1144.002
77	1102.963
78	1034.092
79	979.751
80	979.222
81	1005.173
82	1005.023
83	1013.294
84	1033.487
85	1025.043
86	1050.151
87	995.600
88	954.330
89	941.855
90	938.017
91	933.351
92	1053.903
93	1159.802
94	1291.379
95	1379.299
96	1396.518
97	1355.415
98	1316.818
99	1226.037
100	1212.162
101	1239.736
102	1212.900
103	1194.125
104	1246.772
105	1328.026
106	1356.845
107	1279.423
108	1214.275
109	1145.928
110	1087.107
111	1077.714
112	1060.730
113	1021.484
114	1004.046
115	1066.488
116	1162.282
117	1197.566
118	1145.104
119	1108.886
120	1122.271
121	1214.042
122	1234.538
123	1265.388
124	1338.533
125	1363.289
126	1462.791
127	1622.978
128	1689.555
129	1686.398
130	1611.701
131	1514.182
132	1511.426
133	1568.194
134	1594.346
135	1510.195
136	1435.633
137	1428.827
138	1461.916
139	1571.113
140	1578.092
