# Supplementary material for: Single-cell transcriptomics of vomeronasal neuroepithelium reveals a differential endoplasmic reticulum environment amongst neuronal subtypes
Source: eLife. 2024 Dec 13;13:RP98250. doi: 10.7554/eLife.98250 (PMC11643622; doi:10.7554/eLife.98250)
Supplement: Figure 7—source data 1. [file elife-98250-fig7-data1.zip › Figure 7-Source Data 1 /Calnexin/0016_section_Omp_intensity_ROI1.csv]

	Value
1	1190.158
2	1150.569
3	1136.286
4	1167.327
5	1246.792
6	1259.875
7	1272.792
8	1307.440
9	1304.307
10	1246.160
11	1201.456
12	1197.394
13	1255.827
14	1287.236
15	1243.151
16	1278.655
17	1298.917
18	1312.372
19	1338.594
20	1328.532
21	1288.676
22	1239.864
23	1247.962
24	1273.651
25	1251.828
26	1160.827
27	1130.236
28	1145.714
29	1112.291
30	1084.546
31	1075.342
32	1042.287
33	987.173
34	1049.398
35	1216.847
36	1270.187
37	1239.101
38	1246.317
39	1276.780
40	1273.611
41	1270.103
42	1291.841
43	1239.886
44	1214.413
45	1208.880
46	1177.296
47	1182.347
48	1187.593
49	1274.212
50	1360.430
51	1432.484
52	1461.568
53	1437.666
54	1371.337
55	1277.472
56	1199.039
57	1128.684
58	1031.594
59	1002.719
60	1025.017
61	1082.246
62	1201.830
63	1265.670
64	1212.009
65	1141.897
66	1092.293
67	1151.374
68	1213.749
69	1162.006
70	1168.909
71	1197.438
72	1252.400
73	1278.872
74	1294.559
75	1293.082
76	1260.983
77	1276.349
78	1252.340
79	1218.035
80	1231.996
81	1361.259
82	1484.459
83	1482.232
84	1417.491
85	1383.638
86	1321.985
87	1184.589
88	1092.597
89	1092.570
90	1147.373
91	1143.107
92	1147.526
93	1106.359
94	1055.502
95	1037.815
96	1084.636
97	1139.732
98	1183.204
99	1193.820
100	1169.027
101	1170.066
102	1171.844
103	1139.130
104	1116.026
105	1130.169
106	1171.994
107	1166.237
108	1226.145
109	1315.202
110	1373.889
111	1321.416
112	1261.666
113	1245.670
114	1200.960
115	1159.165
116	1118.823
117	1098.183
118	1094.467
119	1086.217
120	1053.628
121	1014.715
122	995.236
123	979.415
