# Supplementary material for: Single-cell transcriptomics of vomeronasal neuroepithelium reveals a differential endoplasmic reticulum environment amongst neuronal subtypes
Source: eLife. 2024 Dec 13;13:RP98250. doi: 10.7554/eLife.98250 (PMC11643622; doi:10.7554/eLife.98250)
Supplement: Figure 7—source data 1. [file elife-98250-fig7-data1.zip › Figure 7-Source Data 1 /Calnexin/0017_section_Calnexin_intensity_ROI3.csv]

	Value
1	1045.872
2	985.837
3	936.811
4	897.693
5	875.352
6	929.350
7	1010.139
8	1012.941
9	1015.616
10	985.737
11	964.442
12	916.462
13	907.880
14	928.350
15	902.482
16	843.972
17	825.788
18	817.889
19	822.464
20	875.276
21	907.139
22	924.756
23	898.901
24	936.141
25	1043.537
26	1153.863
27	1214.487
28	1224.325
29	1240.356
30	1240.101
31	1158.128
32	1055.509
33	972.794
34	917.886
35	883.986
36	855.143
37	868.486
38	856.450
39	859.590
40	835.729
41	883.574
42	930.182
43	994.028
44	1052.616
45	1152.967
46	1170.536
47	1144.796
48	1081.304
49	1061.825
50	1119.739
51	1211.726
52	1255.896
53	1225.202
54	1195.990
55	1257.043
56	1284.986
57	1244.793
58	1285.651
59	1387.891
60	1389.495
61	1358.158
62	1326.414
63	1411.509
64	1514.379
65	1538.458
66	1530.960
67	1520.487
68	1545.316
69	1478.733
70	1392.654
71	1377.819
72	1375.125
73	1315.716
74	1386.155
75	1487.912
76	1495.128
77	1493.554
78	1356.954
79	1232.490
80	1229.116
81	1216.784
82	1292.219
83	1516.435
84	1594.941
85	1580.524
86	1439.915
87	1403.277
88	1459.909
89	1444.684
90	1567.559
91	1717.476
92	1808.816
93	1775.528
94	1745.331
95	1574.017
96	1418.138
97	1385.578
98	1368.579
99	1372.851
100	1437.322
101	1538.209
102	1645.554
103	1740.312
104	1851.236
105	1880.447
106	1769.092
107	1676.373
108	1638.990
109	1637.174
110	1837.941
111	2039.941
112	2062.116
113	2039.762
114	2091.832
115	2059.687
116	2045.047
117	2066.329
118	2165.603
119	2203.465
120	2053.497
121	1967.631
122	1911.407
123	1873.125
124	2059.986
125	2365.470
126	2624.355
127	2769.496
128	2823.616
129	2405.723
