# Supplementary material for: Single-cell transcriptomics of vomeronasal neuroepithelium reveals a differential endoplasmic reticulum environment amongst neuronal subtypes
Source: eLife. 2024 Dec 13;13:RP98250. doi: 10.7554/eLife.98250 (PMC11643622; doi:10.7554/eLife.98250)
Supplement: Figure 7—source data 1. [file elife-98250-fig7-data1.zip › Figure 7-Source Data 1 /Calnexin/0001_section_KDEL_intensity_ROI4.csv]

	Value
1	316.128
2	315.359
3	322.556
4	346.024
5	367.878
6	379.892
7	398.547
8	402.173
9	379.415
10	384.282
11	398.008
12	418.412
13	412.726
14	417.170
15	410.277
16	405.540
17	407.436
18	424.143
19	419.087
20	453.923
21	480.783
22	539.511
23	608.991
24	646.287
25	688.332
26	694.180
27	648.080
28	589.328
29	537.332
30	497.434
31	488.288
32	480.241
33	499.746
34	511.515
35	511.312
36	535.483
37	589.873
38	691.854
39	758.433
40	827.944
41	823.066
42	796.699
43	775.972
44	722.870
45	680.908
46	650.555
47	709.260
48	811.156
49	893.150
50	945.748
51	1018.351
52	1123.005
53	1160.343
54	1112.065
55	1084.055
56	1043.786
57	1059.823
58	1061.332
59	1026.241
60	1020.653
61	1025.964
62	989.939
63	916.572
64	831.916
65	762.064
66	720.628
67	720.292
68	799.031
69	879.821
70	954.074
71	1038.445
72	1048.903
73	1098.507
74	1159.423
75	1204.504
76	1244.590
77	1222.777
78	1209.009
79	1209.190
80	1219.529
81	1237.746
82	1291.912
83	1316.746
84	1330.588
85	1322.954
86	1315.211
87	1299.354
88	1208.373
89	1158.413
90	1195.789
91	1162.692
92	1153.356
93	1167.817
94	1165.931
95	1209.184
96	1226.223
97	1256.964
98	1293.443
99	1292.541
100	1293.328
101	1341.440
102	1356.850
103	1336.549
104	1252.027
105	1189.924
106	1218.322
107	1289.148
108	1359.527
109	1437.444
110	1526.240
111	1643.574
112	1743.594
113	1825.887
114	1824.594
115	1841.785
116	1874.931
117	1862.195
118	1809.366
119	1651.120
120	1439.128
121	1277.687
122	1197.742
123	1185.677
124	1176.655
125	1153.674
126	1160.065
127	1267.844
