# Supplementary material for: Single-cell transcriptomics of vomeronasal neuroepithelium reveals a differential endoplasmic reticulum environment amongst neuronal subtypes
Source: eLife. 2024 Dec 13;13:RP98250. doi: 10.7554/eLife.98250 (PMC11643622; doi:10.7554/eLife.98250)
Supplement: Figure 7—source data 1. [file elife-98250-fig7-data1.zip › Figure 7-Source Data 1 /Calnexin/0009_section_Omp_intensity_ROI2.csv]

	Value
1	1175.545
2	1167.104
3	1162.402
4	1198.297
5	1265.393
6	1366.014
7	1418.319
8	1370.434
9	1406.738
10	1449.438
11	1332.367
12	1235.039
13	1258.995
14	1234.087
15	1182.410
16	1144.814
17	1105.670
18	1085.559
19	1114.925
20	1124.003
21	1084.334
22	1094.263
23	1136.069
24	1144.021
25	1155.409
26	1204.135
27	1276.488
28	1330.811
29	1262.961
30	1173.326
31	1088.439
32	1077.149
33	1108.018
34	1189.769
35	1280.903
36	1284.442
37	1233.018
38	1229.099
39	1159.708
40	1116.889
41	1145.882
42	1125.781
43	1104.193
44	1071.483
45	1097.640
46	1157.177
47	1217.995
48	1253.625
49	1243.958
50	1239.454
51	1204.336
52	1172.320
53	1133.918
54	1070.867
55	1048.711
56	1082.942
57	1155.822
58	1185.240
59	1159.842
60	1139.286
61	1098.852
62	1053.088
63	1068.061
64	1071.401
65	1039.269
66	1009.154
67	1026.069
68	1069.153
69	1130.353
70	1119.096
71	1159.013
72	1208.957
73	1277.686
74	1273.970
75	1265.743
76	1278.600
77	1332.715
78	1377.818
79	1370.289
80	1314.236
81	1256.660
82	1185.503
83	1095.522
84	1114.557
85	1106.578
86	1070.333
87	1065.785
88	1108.234
89	1104.372
90	1094.212
91	1078.414
92	1009.734
93	946.932
94	927.268
95	909.420
96	921.719
97	946.655
98	1031.925
99	1112.801
100	1187.787
101	1220.771
102	1307.900
103	1313.289
104	1294.579
105	1301.963
106	1296.573
107	1277.726
108	1305.025
109	1280.549
110	1231.022
111	1223.881
112	1193.703
113	1183.782
114	1149.596
115	1063.916
116	1007.311
117	1009.631
118	1062.533
119	1175.707
120	1340.274
121	1478.727
122	1509.161
123	1456.554
124	1430.326
125	1355.113
126	1368.111
127	1354.213
128	1324.040
129	1295.352
130	1292.986
131	1277.802
132	1251.914
133	1179.207
134	1157.671
135	1107.826
136	1050.619
137	1029.758
138	1043.347
139	1041.224
140	1038.050
141	1123.851
142	1135.492
143	1084.471
144	1056.465
145	1033.494
146	996.267
147	973.467
148	1006.553
149	1019.634
150	1019.024
151	1069.716
152	1071.102
153	1063.937
154	1048.314
155	998.731
156	964.423
157	978.927
158	1049.114
159	1042.337
160	1002.878
