# Supplementary material for: Single-cell transcriptomics of vomeronasal neuroepithelium reveals a differential endoplasmic reticulum environment amongst neuronal subtypes
Source: eLife. 2024 Dec 13;13:RP98250. doi: 10.7554/eLife.98250 (PMC11643622; doi:10.7554/eLife.98250)
Supplement: Figure 7—source data 1. [file elife-98250-fig7-data1.zip › Figure 7-Source Data 1 /Calnexin/0010_section_Omp_intensity_ROI2.csv]

	Value
1	1582.232
2	1602.709
3	1537.703
4	1476.408
5	1507.030
6	1469.353
7	1441.716
8	1399.670
9	1383.626
10	1356.671
11	1336.621
12	1392.149
13	1486.571
14	1471.301
15	1307.264
16	1196.951
17	1118.596
18	1145.990
19	1294.536
20	1485.395
21	1665.928
22	1671.251
23	1526.998
24	1427.495
25	1510.592
26	1677.941
27	1651.761
28	1558.420
29	1521.225
30	1491.736
31	1432.888
32	1403.842
33	1383.901
34	1446.263
35	1514.071
36	1587.058
37	1561.724
38	1461.587
39	1451.827
40	1504.582
41	1541.207
42	1473.684
43	1403.711
44	1404.944
45	1418.101
46	1490.182
47	1521.249
48	1497.729
49	1499.254
50	1569.079
51	1571.148
52	1487.572
53	1418.509
54	1340.503
55	1376.680
56	1498.559
57	1618.261
58	1649.399
59	1638.331
60	1591.284
61	1541.478
62	1523.686
63	1609.417
64	1579.778
65	1556.941
66	1552.073
67	1638.088
68	1608.946
69	1488.406
70	1398.652
71	1330.530
72	1311.815
73	1264.337
74	1206.102
75	1157.856
76	1201.780
77	1235.866
78	1136.932
79	1084.091
80	1149.013
81	1166.661
82	1194.283
83	1259.182
84	1302.512
85	1401.310
86	1462.404
87	1433.358
88	1367.108
89	1351.125
90	1420.404
91	1539.232
92	1470.692
93	1343.267
94	1262.061
95	1217.576
96	1235.107
97	1222.039
98	1127.857
99	1063.294
100	1116.052
101	1167.190
102	1277.915
103	1424.777
104	1584.376
105	1663.325
106	1628.929
107	1547.807
108	1530.587
109	1556.773
110	1730.931
111	1948.639
112	2069.628
113	2109.022
114	2113.078
115	2001.442
116	2001.295
117	1994.603
118	1976.067
119	1947.507
120	1831.079
121	1709.274
122	1673.667
123	1594.942
124	1514.177
125	1431.534
126	1372.922
127	1348.480
128	1429.569
129	1502.280
130	1608.297
131	1641.263
132	1754.090
133	1765.403
134	1781.946
135	1829.496
136	1885.680
137	1860.803
138	1780.154
139	1731.943
140	1829.732
141	2010.291
142	2060.491
143	2039.844
144	1904.912
145	1645.762
146	1425.721
147	1297.051
148	1196.129
149	1228.343
150	1245.053
151	1240.624
152	1294.514
153	1343.458
154	1311.798
155	1295.460
156	1233.551
157	1186.367
158	1139.059
159	1079.584
160	1077.166
161	1044.483
162	1050.739
163	1030.147
164	1004.941
165	1021.348
166	1022.940
167	954.033
