# Supplementary material for: Single-cell transcriptomics of vomeronasal neuroepithelium reveals a differential endoplasmic reticulum environment amongst neuronal subtypes
Source: eLife. 2024 Dec 13;13:RP98250. doi: 10.7554/eLife.98250 (PMC11643622; doi:10.7554/eLife.98250)
Supplement: Figure 7—source data 1. [file elife-98250-fig7-data1.zip › Figure 7-Source Data 1 /Calnexin/0017_section_Calnexin_intensity_ROI1.csv]

	Value
1	847.776
2	852.608
3	824.815
4	874.448
5	890.694
6	885.617
7	866.475
8	870.579
9	850.203
10	819.981
11	841.306
12	829.550
13	866.626
14	889.412
15	886.167
16	891.770
17	911.514
18	884.839
19	894.781
20	860.541
21	851.644
22	776.196
23	775.730
24	797.829
25	856.842
26	910.846
27	944.311
28	958.608
29	954.319
30	966.409
31	985.901
32	935.168
33	929.747
34	948.703
35	1000.164
36	1030.952
37	1013.412
38	971.719
39	935.966
40	944.031
41	1013.790
42	1003.815
43	975.734
44	946.689
45	946.571
46	949.984
47	942.245
48	952.561
49	949.652
50	951.497
51	942.526
52	980.252
53	1020.800
54	1060.876
55	1093.749
56	1077.481
57	1056.849
58	1039.025
59	1038.280
60	1136.962
61	1275.651
62	1299.455
63	1420.260
64	1361.486
65	1171.534
66	969.017
67	1090.149
68	1351.512
69	1388.582
70	1375.983
71	1445.396
72	1457.459
73	1449.792
74	1337.356
75	1245.347
76	1269.975
77	1315.372
78	1276.429
79	1336.280
80	1416.674
81	1439.360
82	1466.225
83	1406.590
84	1267.455
85	1216.761
86	1243.782
87	1228.885
88	1309.204
89	1364.981
90	1439.562
91	1574.654
92	1707.949
93	1746.390
94	1734.626
95	1752.762
96	1765.838
97	1695.398
98	1575.987
99	1464.988
100	1467.161
101	1438.052
102	1407.433
103	1316.273
104	1228.547
105	1131.363
106	1156.426
107	1272.605
108	1459.452
109	1730.328
110	1914.435
111	2043.774
112	2022.499
113	1984.004
114	1886.684
115	1718.467
116	1669.087
117	1881.763
118	1912.056
119	1944.573
120	1963.714
121	1969.123
122	1943.213
123	1880.542
