# Supplementary material for: Single-cell transcriptomics of vomeronasal neuroepithelium reveals a differential endoplasmic reticulum environment amongst neuronal subtypes
Source: eLife. 2024 Dec 13;13:RP98250. doi: 10.7554/eLife.98250 (PMC11643622; doi:10.7554/eLife.98250)
Supplement: Figure 7—source data 1. [file elife-98250-fig7-data1.zip › Figure 7-Source Data 1 /Calnexin/0008_section_Calnexin_intensity_ROI4.csv]

	Value
1	994.552
2	941.472
3	856.400
4	835.892
5	815.072
6	806.079
7	796.082
8	761.292
9	727.592
10	719.403
11	748.605
12	869.584
13	916.521
14	940.418
15	1072.521
16	1119.066
17	1030.181
18	918.787
19	958.361
20	1022.564
21	1007.755
22	1003.108
23	946.965
24	886.074
25	831.636
26	726.272
27	689.721
28	694.598
29	700.822
30	725.870
31	788.861
32	871.428
33	933.633
34	1034.783
35	1133.037
36	1156.371
37	1109.200
38	1049.682
39	996.242
40	987.809
41	1002.438
42	963.301
43	980.929
44	1068.900
45	1088.808
46	1049.970
47	988.354
48	886.121
49	806.254
50	783.031
51	752.392
52	767.621
53	878.040
54	1007.378
55	1158.346
56	1283.062
57	1444.179
58	1440.839
59	1444.637
60	1442.745
61	1559.563
62	1556.398
63	1491.146
64	1431.832
65	1403.412
66	1328.507
67	1338.563
68	1348.664
69	1265.332
70	1165.186
71	1106.540
72	1039.693
73	1065.367
74	1067.398
75	1075.628
76	1108.552
77	1271.392
78	1381.614
79	1514.481
80	1549.274
81	1543.438
82	1612.047
83	1713.357
84	1744.613
85	1785.494
86	1690.598
87	1652.503
88	1602.547
89	1548.196
90	1492.155
91	1503.037
92	1466.980
93	1391.713
94	1506.881
95	1655.038
96	1682.217
97	1618.566
98	1544.703
99	1488.647
100	1538.899
101	1657.704
102	1661.258
103	1663.700
104	1673.397
105	1674.072
106	1587.043
107	1507.849
108	1485.557
109	1380.800
110	1324.595
111	1276.699
112	1241.982
113	1208.239
