# Supplementary material for: Single-cell transcriptomics of vomeronasal neuroepithelium reveals a differential endoplasmic reticulum environment amongst neuronal subtypes
Source: eLife. 2024 Dec 13;13:RP98250. doi: 10.7554/eLife.98250 (PMC11643622; doi:10.7554/eLife.98250)
Supplement: Figure 7—source data 1. [file elife-98250-fig7-data1.zip › Figure 7-Source Data 1 /Calnexin/0003_section_Omp_intensity_ROI2.csv]

	Value
1	1003.433
2	988.154
3	972.072
4	1010.358
5	1037.015
6	1094.592
7	1095.215
8	996.137
9	948.654
10	981.897
11	1056.774
12	1114.878
13	1166.214
14	1179.094
15	1144.550
16	1126.265
17	1153.715
18	1227.728
19	1253.808
20	1273.104
21	1221.487
22	1208.254
23	1239.060
24	1202.224
25	1142.995
26	1153.520
27	1152.981
28	1136.381
29	1068.194
30	1042.277
31	1049.487
32	1022.528
33	999.038
34	1000.578
35	1072.194
36	1192.911
37	1183.784
38	1116.916
39	1110.979
40	1150.544
41	1210.766
42	1219.979
43	1234.406
44	1317.304
45	1381.509
46	1418.966
47	1371.814
48	1299.844
49	1237.498
50	1198.532
51	1189.081
52	1196.937
53	1179.945
54	1129.351
55	1131.691
56	1149.664
57	1160.830
58	1125.810
59	1149.055
60	1160.670
61	1152.727
62	1128.050
63	1029.539
64	1008.942
65	1035.155
66	1136.648
67	1318.349
68	1409.609
69	1376.566
70	1287.014
71	1254.697
72	1176.672
73	1141.494
74	1090.001
75	1017.373
76	1036.434
77	1130.671
78	1233.330
79	1135.015
80	971.502
81	951.236
82	991.645
83	1023.990
84	1026.331
85	1120.892
86	1158.087
87	1022.356
88	913.044
89	910.588
90	974.081
91	989.194
92	1001.855
93	1027.987
94	1089.828
95	1194.526
96	1244.119
97	1215.436
98	1199.006
99	1119.706
100	985.059
101	944.443
102	918.396
103	916.978
104	890.186
105	898.922
106	929.392
107	956.313
108	969.372
109	907.917
110	870.476
111	798.299
112	766.794
113	769.701
114	779.845
115	806.072
116	808.642
117	768.680
118	742.908
119	749.323
120	810.513
121	908.928
122	988.896
123	1038.290
124	1051.889
125	1026.852
126	949.985
127	932.899
128	985.636
129	1037.007
130	1088.704
131	1082.325
132	1094.032
133	1070.617
134	1039.982
135	1065.436
136	1088.078
137	1094.196
138	1108.818
139	1123.917
140	1136.351
141	1113.334
142	1076.258
143	1105.464
144	1084.093
145	1012.687
146	934.837
147	924.954
148	935.893
149	993.761
150	1041.634
151	1082.096
152	1071.289
153	1085.616
