# Supplementary material for: Single-cell transcriptomics of vomeronasal neuroepithelium reveals a differential endoplasmic reticulum environment amongst neuronal subtypes
Source: eLife. 2024 Dec 13;13:RP98250. doi: 10.7554/eLife.98250 (PMC11643622; doi:10.7554/eLife.98250)
Supplement: Figure 7—source data 1. [file elife-98250-fig7-data1.zip › Figure 7-Source Data 1 /Calnexin/section_Omp_intensity_ROI2.csv]

	Value
1	1325.247
2	1326.637
3	1358.357
4	1392.348
5	1508.028
6	1558.648
7	1554.956
8	1403.736
9	1313.760
10	1262.978
11	1212.892
12	1218.631
13	1268.037
14	1316.570
15	1288.758
16	1269.607
17	1296.906
18	1355.878
19	1362.461
20	1295.295
21	1285.973
22	1363.113
23	1409.127
24	1394.090
25	1364.857
26	1344.028
27	1342.480
28	1345.114
29	1387.084
30	1423.797
31	1460.791
32	1440.041
33	1453.075
34	1507.536
35	1510.209
36	1498.027
37	1401.197
38	1367.654
39	1350.200
40	1420.543
41	1400.430
42	1418.180
43	1422.050
44	1413.891
45	1432.235
46	1452.082
47	1466.354
48	1467.336
49	1396.050
50	1308.848
51	1312.056
52	1365.858
53	1458.143
54	1566.466
55	1583.747
56	1609.585
57	1546.802
58	1506.334
59	1484.792
60	1413.901
61	1324.991
62	1234.107
63	1187.452
64	1194.315
65	1167.381
66	1244.901
67	1314.797
68	1362.221
69	1384.738
70	1353.906
71	1262.007
72	1058.115
73	938.762
74	933.234
75	1022.167
76	1132.973
77	1155.997
78	1161.031
79	1222.873
80	1268.076
81	1304.228
82	1342.868
83	1409.912
84	1397.680
85	1363.716
86	1366.018
87	1350.101
88	1269.330
89	1168.153
90	1161.500
91	1172.652
92	1158.535
93	1169.859
94	1200.718
95	1342.581
96	1383.877
97	1458.176
98	1543.962
99	1464.302
100	1352.949
101	1343.620
102	1509.079
103	1539.781
104	1553.121
105	1495.603
106	1484.654
107	1502.911
108	1491.956
109	1466.882
110	1487.117
111	1402.411
112	1391.746
113	1402.573
114	1408.085
115	1530.124
116	1561.613
117	1494.637
118	1472.228
119	1442.280
120	1387.793
121	1350.814
122	1297.805
123	1305.759
124	1283.403
125	1247.483
126	1179.270
127	1189.463
128	1174.668
129	1198.895
130	1267.724
131	1352.216
132	1430.271
133	1507.560
134	1524.205
135	1519.615
136	1412.443
137	1216.685
138	1136.122
139	1115.854
140	1149.520
141	1162.540
142	1186.494
143	1195.710
144	1187.331
145	1206.037
146	1227.347
147	1234.235
