# Supplementary material for: Single-cell transcriptomics of vomeronasal neuroepithelium reveals a differential endoplasmic reticulum environment amongst neuronal subtypes
Source: eLife. 2024 Dec 13;13:RP98250. doi: 10.7554/eLife.98250 (PMC11643622; doi:10.7554/eLife.98250)
Supplement: Figure 7—source data 1. [file elife-98250-fig7-data1.zip › Figure 7-Source Data 1 /Calnexin/0016_section_Omp_intensity_ROI3.csv]

	Value
1	1599.691
2	1447.806
3	1267.606
4	1159.563
5	1126.584
6	1138.946
7	1245.610
8	1300.731
9	1355.763
10	1414.039
11	1391.506
12	1421.048
13	1447.294
14	1562.619
15	1635.499
16	1586.272
17	1453.957
18	1557.019
19	1601.412
20	1570.025
21	1499.745
22	1414.378
23	1381.858
24	1383.466
25	1394.556
26	1373.273
27	1362.003
28	1311.334
29	1428.220
30	1573.823
31	1610.289
32	1603.421
33	1592.384
34	1560.765
35	1521.467
36	1495.626
37	1425.284
38	1359.857
39	1400.061
40	1405.084
41	1379.602
42	1337.937
43	1352.817
44	1435.589
45	1556.649
46	1527.346
47	1409.753
48	1349.244
49	1357.219
50	1470.711
51	1464.516
52	1442.180
53	1447.387
54	1544.494
55	1526.697
56	1471.283
57	1451.049
58	1490.464
59	1513.591
60	1592.347
61	1537.792
62	1436.691
63	1490.660
64	1459.789
65	1316.047
66	1197.512
67	1160.810
68	1197.588
69	1217.333
70	1273.251
71	1368.997
72	1277.340
73	1163.667
74	1058.787
75	1051.618
76	1251.572
77	1442.651
78	1469.179
79	1491.669
80	1450.191
81	1382.435
82	1338.919
83	1294.040
84	1357.490
85	1461.478
86	1533.866
87	1550.356
88	1411.065
89	1484.855
90	1680.763
91	1711.953
92	1637.364
93	1608.747
94	1574.181
95	1476.828
96	1424.622
97	1415.150
98	1397.352
99	1351.804
100	1313.668
101	1323.954
102	1319.171
103	1307.390
104	1350.883
105	1384.824
106	1402.447
107	1463.399
108	1415.613
109	1294.380
110	1268.535
111	1272.895
112	1360.771
113	1422.943
114	1398.919
115	1342.710
116	1290.195
117	1347.658
118	1385.725
119	1400.711
120	1553.281
121	1675.555
122	1590.234
123	1444.535
124	1296.053
125	1264.162
126	1404.652
127	1402.899
128	1438.599
129	1495.653
130	1399.261
131	1418.713
132	1594.530
133	1714.731
134	1738.727
135	1664.147
136	1463.597
137	1249.952
