# Supplementary material for: Single-cell transcriptomics of vomeronasal neuroepithelium reveals a differential endoplasmic reticulum environment amongst neuronal subtypes
Source: eLife. 2024 Dec 13;13:RP98250. doi: 10.7554/eLife.98250 (PMC11643622; doi:10.7554/eLife.98250)
Supplement: Figure 7—source data 1. [file elife-98250-fig7-data1.zip › Figure 7-Source Data 1 /Calnexin/0018_section_Calnexin_intensity_ROI3.csv]

	Value
1	805.750
2	779.039
3	750.328
4	717.964
5	722.519
6	716.604
7	733.657
8	754.761
9	763.546
10	799.782
11	818.150
12	850.553
13	895.296
14	868.907
15	856.702
16	796.828
17	821.310
18	880.758
19	869.664
20	824.988
21	776.302
22	783.460
23	835.969
24	857.927
25	851.624
26	866.427
27	907.208
28	968.695
29	939.604
30	921.065
31	851.790
32	825.022
33	846.841
34	862.783
35	888.360
36	949.588
37	991.918
38	1023.031
39	1057.927
40	1029.545
41	977.112
42	995.708
43	992.719
44	1021.157
45	1068.693
46	1084.521
47	1047.520
48	980.894
49	952.081
50	923.400
51	958.150
52	1005.422
53	1014.248
54	1022.565
55	1032.101
56	1040.343
57	1054.823
58	1031.129
59	1003.878
60	978.618
61	1000.997
62	992.459
63	916.949
64	874.265
65	858.784
66	867.486
67	915.939
68	964.473
69	984.819
70	949.312
71	942.787
72	955.438
73	1001.394
74	1124.964
75	1230.037
76	1260.005
77	1253.871
78	1232.156
79	1190.038
80	1271.880
81	1289.122
82	1294.542
83	1370.048
84	1303.701
85	1202.156
86	1124.683
87	1133.940
88	1171.742
89	1183.198
90	1165.375
91	1147.905
92	1228.675
93	1339.487
94	1423.280
95	1436.643
96	1492.922
97	1546.920
98	1590.356
99	1648.195
100	1636.154
101	1639.963
102	1623.381
103	1641.292
104	1678.449
105	1630.097
106	1573.002
107	1531.631
108	1574.912
109	1647.749
110	1737.002
111	1769.903
112	1784.000
113	1753.985
114	1828.224
115	1941.030
116	2087.213
117	2118.398
118	2064.400
119	1872.222
120	1686.184
121	1540.949
122	1506.029
123	1460.564
124	1388.869
125	1364.989
126	1407.094
127	1387.765
128	1389.017
