# Supplementary material for: Single-cell transcriptomics of vomeronasal neuroepithelium reveals a differential endoplasmic reticulum environment amongst neuronal subtypes
Source: eLife. 2024 Dec 13;13:RP98250. doi: 10.7554/eLife.98250 (PMC11643622; doi:10.7554/eLife.98250)
Supplement: Figure 7—source data 1. [file elife-98250-fig7-data1.zip › Figure 7-Source Data 1 /Calnexin/0020_section_Calnexin_intensity_ROI1.csv]

	Value
1	918.969
2	859.085
3	817.196
4	792.241
5	755.305
6	760.851
7	778.247
8	748.131
9	719.237
10	723.589
11	762.618
12	815.572
13	893.334
14	894.631
15	907.162
16	929.732
17	946.428
18	894.632
19	868.209
20	886.900
21	881.410
22	890.470
23	932.609
24	1048.597
25	1131.899
26	1129.512
27	1130.162
28	1138.889
29	1123.572
30	1128.700
31	1111.184
32	1054.864
33	987.702
34	930.283
35	941.365
36	945.113
37	959.711
38	943.355
39	974.165
40	977.973
41	1019.939
42	1003.784
43	897.285
44	792.229
45	813.192
46	914.275
47	1092.191
48	1252.971
49	1314.374
50	1420.734
51	1470.310
52	1494.375
53	1432.111
54	1413.001
55	1388.134
56	1324.787
57	1239.930
58	1206.608
59	1177.678
60	1305.670
61	1526.632
62	1617.165
63	1496.814
64	1387.306
65	1433.767
66	1564.515
67	1623.878
68	1728.471
69	1778.814
70	1763.005
71	1757.222
72	1832.495
73	1742.735
74	1606.972
75	1555.941
76	1542.967
77	1614.965
78	1676.478
79	1712.103
80	1839.198
81	2010.327
82	2075.634
83	2152.407
84	2051.068
85	1827.783
86	1627.867
87	1454.429
88	1375.514
89	1532.909
