# Supplementary material for: Single-cell transcriptomics of vomeronasal neuroepithelium reveals a differential endoplasmic reticulum environment amongst neuronal subtypes
Source: eLife. 2024 Dec 13;13:RP98250. doi: 10.7554/eLife.98250 (PMC11643622; doi:10.7554/eLife.98250)
Supplement: Figure 7—source data 1. [file elife-98250-fig7-data1.zip › Figure 7-Source Data 1 /Calnexin/0005_section_Omp_intensity_ROI3.csv]

	Value
1	1633.825
2	1666.711
3	1577.318
4	1581.754
5	1700.886
6	1728.555
7	1763.919
8	1854.635
9	1791.590
10	1589.964
11	1488.260
12	1544.602
13	1584.928
14	1625.093
15	1669.792
16	1783.521
17	1833.178
18	1844.509
19	1791.639
20	1753.927
21	1759.312
22	1772.630
23	1710.924
24	1613.339
25	1577.878
26	1633.246
27	1725.317
28	1728.074
29	1568.463
30	1406.081
31	1358.135
32	1387.773
33	1412.231
34	1519.459
35	1622.534
36	1660.884
37	1708.521
38	1693.799
39	1666.410
40	1602.710
41	1471.006
42	1429.324
43	1486.647
44	1568.173
45	1678.990
46	1787.153
47	1852.947
48	1863.539
49	1826.305
50	1827.290
51	1733.675
52	1621.670
53	1544.468
54	1538.809
55	1558.493
56	1518.272
57	1508.090
58	1524.926
59	1412.601
60	1368.508
61	1475.186
62	1603.785
63	1719.758
64	1732.911
65	1743.899
66	1747.779
67	1669.143
68	1571.666
69	1514.336
70	1506.811
71	1607.592
72	1771.983
73	1910.594
74	1913.118
75	1910.630
76	1973.173
77	1890.387
78	1757.013
79	1684.478
80	1607.962
81	1619.786
82	1633.853
83	1630.298
84	1618.530
85	1570.251
86	1594.625
87	1698.213
88	1748.599
89	1693.662
90	1714.031
91	1706.750
92	1636.603
93	1525.579
94	1481.345
95	1460.469
96	1335.113
97	1311.728
98	1264.316
99	1251.650
100	1260.324
101	1251.805
102	1263.088
103	1237.949
104	1197.713
105	1193.461
106	1258.314
107	1323.518
108	1364.679
109	1393.314
110	1421.839
111	1436.648
112	1497.493
113	1525.840
114	1537.364
115	1515.705
116	1488.851
117	1535.441
118	1629.766
119	1674.590
120	1595.243
121	1472.745
122	1416.250
123	1425.988
124	1438.852
125	1424.001
126	1371.579
127	1310.466
128	1289.852
129	1274.966
130	1293.020
131	1336.782
132	1414.530
133	1451.437
