# Supplementary material for: Single-cell transcriptomics of vomeronasal neuroepithelium reveals a differential endoplasmic reticulum environment amongst neuronal subtypes
Source: eLife. 2024 Dec 13;13:RP98250. doi: 10.7554/eLife.98250 (PMC11643622; doi:10.7554/eLife.98250)
Supplement: Figure 7—source data 1. [file elife-98250-fig7-data1.zip › Figure 7-Source Data 1 /Calnexin/0016_section_KDEL_intensity_ROI4.csv]

	Value
1	343.358
2	342.624
3	349.881
4	348.986
5	333.344
6	334.404
7	346.950
8	348.720
9	343.645
10	347.106
11	361.879
12	375.316
13	366.083
14	326.040
15	315.280
16	369.548
17	409.735
18	445.065
19	476.500
20	483.169
21	496.921
22	505.875
23	537.280
24	544.718
25	524.152
26	515.954
27	527.429
28	551.063
29	597.862
30	638.304
31	650.945
32	640.125
33	642.858
34	682.322
35	762.017
36	853.419
37	936.857
38	974.779
39	986.209
40	1044.504
41	1088.895
42	1166.756
43	1242.076
44	1194.545
45	1121.607
46	1059.190
47	975.670
48	868.036
49	764.131
50	756.015
51	783.614
52	807.908
53	826.152
54	836.661
55	942.953
56	1094.293
57	1272.670
58	1402.571
59	1463.302
60	1435.936
61	1380.860
62	1396.527
63	1395.081
64	1435.257
65	1537.038
66	1438.905
67	1245.750
68	1147.965
69	1046.780
70	1001.540
71	1005.941
72	965.640
73	927.007
74	942.540
75	1056.502
76	1169.702
77	1224.193
78	1326.783
79	1443.226
80	1630.020
81	1672.043
82	1520.317
83	1399.986
84	1351.363
85	1327.194
86	1364.665
87	1421.028
88	1368.048
89	1227.536
90	1175.077
91	1179.852
92	1268.417
93	1411.362
94	1475.584
95	1492.994
96	1424.809
97	1372.946
98	1336.684
99	1225.758
100	1184.077
101	1215.252
102	1298.184
103	1319.949
104	1360.604
105	1555.001
106	1776.657
107	1800.769
108	1795.836
