# Supplementary material for: Single-cell transcriptomics of vomeronasal neuroepithelium reveals a differential endoplasmic reticulum environment amongst neuronal subtypes
Source: eLife. 2024 Dec 13;13:RP98250. doi: 10.7554/eLife.98250 (PMC11643622; doi:10.7554/eLife.98250)
Supplement: Figure 7—source data 1. [file elife-98250-fig7-data1.zip › Figure 7-Source Data 1 /Calnexin/0021_section_Omp_intensity_ROI4.csv]

	Value
1	1273.914
2	1292.574
3	1253.851
4	1379.125
5	1508.691
6	1457.322
7	1372.934
8	1370.362
9	1405.238
10	1417.818
11	1396.069
12	1307.980
13	1325.476
14	1405.242
15	1506.933
16	1507.746
17	1520.353
18	1534.759
19	1523.827
20	1434.490
21	1380.469
22	1414.439
23	1434.922
24	1442.376
25	1396.534
26	1405.569
27	1416.779
28	1474.460
29	1445.108
30	1338.721
31	1285.455
32	1290.966
33	1319.127
34	1250.965
35	1223.338
36	1255.435
37	1198.250
38	1188.867
39	1258.596
40	1311.422
41	1338.484
42	1382.463
43	1410.145
44	1361.475
45	1330.707
46	1316.314
47	1296.414
48	1328.270
49	1381.727
50	1439.940
51	1491.969
52	1491.865
53	1420.163
54	1347.119
55	1327.339
56	1215.213
57	1071.737
58	1005.675
59	957.153
60	965.936
61	948.178
62	931.531
63	947.513
64	1025.735
65	1141.520
66	1166.045
67	1123.597
68	1066.457
69	1083.211
70	1034.315
71	1053.420
72	1039.254
73	1016.883
74	1039.789
75	1053.057
76	1035.205
77	1086.831
78	1241.945
79	1368.403
80	1379.865
81	1289.859
82	1218.726
83	1292.254
84	1277.492
85	1182.635
86	1175.886
87	1123.810
88	1095.195
89	1093.913
90	1050.728
91	1075.607
92	1175.921
93	1221.233
94	1289.221
95	1342.755
96	1290.137
97	1149.252
98	1083.029
99	1030.708
100	1010.235
101	1031.123
102	1085.748
103	1123.057
104	1110.376
105	1192.738
106	1416.922
107	1522.659
108	1432.474
109	1400.011
110	1615.439
