# Supplementary material for: Single-cell transcriptomics of vomeronasal neuroepithelium reveals a differential endoplasmic reticulum environment amongst neuronal subtypes
Source: eLife. 2024 Dec 13;13:RP98250. doi: 10.7554/eLife.98250 (PMC11643622; doi:10.7554/eLife.98250)
Supplement: Figure 7—source data 1. [file elife-98250-fig7-data1.zip › Figure 7-Source Data 1 /Calnexin/0005_section_Omp_intensity_ROI2.csv]

	Value
1	1609.157
2	1597.130
3	1502.827
4	1342.158
5	1372.541
6	1512.807
7	1687.653
8	1696.758
9	1592.848
10	1643.625
11	1748.057
12	1781.795
13	1862.820
14	2117.638
15	2330.326
16	2256.745
17	1970.114
18	1715.796
19	1572.401
20	1479.381
21	1425.943
22	1475.629
23	1580.176
24	1629.231
25	1630.729
26	1618.268
27	1563.178
28	1470.865
29	1423.526
30	1410.639
31	1487.757
32	1500.549
33	1429.854
34	1247.553
35	1179.982
36	1261.655
37	1285.620
38	1249.525
39	1164.912
40	1110.122
41	1169.185
42	1282.394
43	1357.703
44	1368.573
45	1376.333
46	1360.313
47	1271.274
48	1215.961
49	1272.099
50	1288.199
51	1378.046
52	1437.404
53	1368.042
54	1286.160
55	1300.592
56	1257.495
57	1184.261
58	1204.532
59	1235.338
60	1356.719
61	1464.628
62	1526.537
63	1548.527
64	1540.264
65	1408.179
66	1257.467
67	1197.153
68	1171.330
69	1149.556
70	1216.656
71	1203.435
72	1163.067
73	1089.894
74	1150.746
75	1252.636
76	1311.179
77	1255.182
78	1222.572
79	1194.821
80	1176.777
81	1171.394
82	1218.494
83	1255.119
84	1254.943
85	1204.345
86	1120.345
87	1175.209
88	1284.461
89	1305.416
90	1274.285
91	1212.851
92	1157.990
93	1158.381
94	1166.922
95	1208.195
96	1182.133
97	1193.159
98	1246.707
99	1312.676
100	1337.667
101	1380.701
102	1468.321
103	1481.085
104	1367.834
105	1310.788
106	1393.537
107	1515.670
108	1475.627
109	1345.301
