# Supplementary material for: Single-cell transcriptomics of vomeronasal neuroepithelium reveals a differential endoplasmic reticulum environment amongst neuronal subtypes
Source: eLife. 2024 Dec 13;13:RP98250. doi: 10.7554/eLife.98250 (PMC11643622; doi:10.7554/eLife.98250)
Supplement: Figure 7—source data 1. [file elife-98250-fig7-data1.zip › Figure 7-Source Data 1 /Calnexin/0009_section_KDEL_intensity_ROI1.csv]

	Value
1	391.214
2	375.786
3	371.926
4	350.153
5	333.270
6	305.889
7	292.191
8	296.645
9	304.857
10	338.291
11	364.175
12	385.788
13	385.320
14	405.869
15	421.872
16	392.667
17	387.004
18	403.690
19	374.425
20	357.394
21	361.485
22	353.991
23	330.168
24	326.829
25	318.335
26	317.114
27	313.527
28	289.230
29	304.281
30	297.237
31	300.697
32	285.015
33	285.260
34	281.478
35	294.504
36	310.669
37	326.102
38	359.983
39	365.012
40	368.482
41	345.824
42	326.667
43	296.137
44	266.606
45	258.559
46	259.114
47	292.406
48	311.451
49	326.552
50	340.836
51	369.172
52	438.640
53	491.708
54	527.109
55	572.847
56	601.856
57	635.373
58	674.141
59	685.892
60	685.952
61	679.983
62	701.929
63	707.475
64	746.902
65	776.037
66	749.797
67	783.404
68	808.030
69	802.631
70	822.388
71	849.892
72	940.349
73	977.673
74	906.697
75	885.019
76	858.087
77	832.226
78	831.569
79	817.034
80	832.818
81	845.488
82	869.732
83	936.803
84	1072.109
85	1146.312
86	1165.800
87	1197.014
88	1175.649
89	1084.883
90	1055.799
91	1036.750
92	1062.409
93	1065.586
94	1090.509
95	1151.658
96	1154.197
97	1189.897
98	1231.645
99	1309.488
100	1360.640
101	1427.426
102	1466.210
103	1487.206
104	1534.146
105	1620.170
106	1610.738
107	1489.806
108	1464.372
109	1360.472
110	1334.014
111	1391.977
112	1472.042
113	1576.487
114	1548.473
115	1491.429
116	1446.164
117	1373.955
