# Supplementary material for: Single-cell transcriptomics of vomeronasal neuroepithelium reveals a differential endoplasmic reticulum environment amongst neuronal subtypes
Source: eLife. 2024 Dec 13;13:RP98250. doi: 10.7554/eLife.98250 (PMC11643622; doi:10.7554/eLife.98250)
Supplement: Figure 7—source data 1. [file elife-98250-fig7-data1.zip › Figure 7-Source Data 1 /Calnexin/0018_section_Calnexin_intensity_ROI2.csv]

	Value
1	872.741
2	861.935
3	879.756
4	840.042
5	869.968
6	862.968
7	830.038
8	786.986
9	793.561
10	799.746
11	805.477
12	790.387
13	741.526
14	743.596
15	754.196
16	764.690
17	796.768
18	787.812
19	824.326
20	853.283
21	861.661
22	862.242
23	840.052
24	805.290
25	810.763
26	810.786
27	883.885
28	970.013
29	952.033
30	906.854
31	926.070
32	946.794
33	992.170
34	1028.238
35	1009.907
36	894.319
37	805.479
38	841.486
39	865.566
40	857.090
41	870.866
42	918.124
43	935.977
44	982.566
45	975.737
46	972.259
47	930.026
48	934.462
49	923.631
50	899.912
51	933.849
52	981.525
53	999.451
54	1021.484
55	1043.914
56	1045.545
57	1048.594
58	1049.891
59	1017.458
60	1002.589
61	993.305
62	1024.512
63	1030.178
64	1106.658
65	1166.033
66	1217.856
67	1199.801
68	1113.228
69	1022.681
70	986.574
71	1127.251
72	1224.149
73	1218.762
74	1190.897
75	1188.896
76	1218.994
77	1252.835
78	1233.259
79	1298.966
80	1287.610
81	1253.562
82	1262.805
83	1263.720
84	1244.625
85	1269.546
86	1252.817
87	1201.658
88	1151.721
89	1196.049
90	1270.211
91	1321.717
92	1412.430
93	1430.002
94	1310.760
95	1318.893
96	1385.804
97	1539.065
98	1584.421
99	1530.771
100	1516.058
101	1545.955
102	1551.058
103	1695.333
104	1858.082
105	1765.354
106	1624.318
107	1487.045
108	1303.452
109	1209.596
110	1061.485
111	994.219
112	965.921
113	1032.142
114	1135.761
115	1219.145
116	1340.798
117	1481.955
118	1632.975
119	1727.938
120	1840.113
121	1906.752
122	1823.912
123	1923.003
124	2087.203
125	2071.524
126	1954.685
127	1732.752
128	1612.321
129	1474.935
130	1301.527
131	1281.290
132	1211.090
133	1197.241
