# Supplementary material for: Single-cell transcriptomics of vomeronasal neuroepithelium reveals a differential endoplasmic reticulum environment amongst neuronal subtypes
Source: eLife. 2024 Dec 13;13:RP98250. doi: 10.7554/eLife.98250 (PMC11643622; doi:10.7554/eLife.98250)
Supplement: Figure 7—source data 1. [file elife-98250-fig7-data1.zip › Figure 7-Source Data 1 /Calnexin/0004_section_KDEL_intensity_ROI4.csv]

	Value
1	419.621
2	413.952
3	396.240
4	387.385
5	374.843
6	376.101
7	370.607
8	368.727
9	376.998
10	371.976
11	385.768
12	440.221
13	430.760
14	410.311
15	369.037
16	362.478
17	380.327
18	369.083
19	346.679
20	327.197
21	332.136
22	348.565
23	355.824
24	324.582
25	322.056
26	333.404
27	363.725
28	408.906
29	431.275
30	469.170
31	500.231
32	523.735
33	549.260
34	578.809
35	568.994
36	550.713
37	529.335
38	515.965
39	490.745
40	467.299
41	465.067
42	452.724
43	408.979
44	370.185
45	359.930
46	365.283
47	390.424
48	398.907
49	340.966
50	280.203
51	276.154
52	313.727
53	342.312
54	337.708
55	363.709
56	381.621
57	422.158
58	444.108
59	449.944
60	442.604
61	451.419
62	453.978
63	459.195
64	475.070
65	551.681
66	696.869
67	774.657
68	819.338
69	864.048
70	940.416
71	987.437
72	1035.268
73	1092.876
74	1185.515
75	1205.891
76	1177.448
77	1136.318
78	1048.655
79	954.614
80	886.756
81	822.221
82	785.230
83	787.988
84	820.307
85	894.606
86	886.301
87	821.500
88	788.549
89	738.937
90	736.577
91	753.431
92	716.389
93	682.579
94	675.159
95	719.267
96	752.019
97	788.773
98	878.046
99	1044.151
100	1161.634
101	1304.798
102	1414.003
103	1470.831
104	1534.639
105	1583.701
106	1591.554
107	1534.357
108	1485.407
109	1467.321
110	1449.355
111	1444.369
112	1412.952
113	1334.223
114	1281.712
115	1288.585
116	1255.094
117	1207.090
118	1083.967
119	989.432
120	1007.116
121	1062.502
122	1086.861
123	1096.853
124	1159.391
125	1191.332
126	1164.122
127	1148.752
128	1103.783
129	1090.863
130	1151.455
131	1317.761
132	1324.572
133	1246.093
134	1189.755
135	1228.565
136	1258.298
137	1277.819
138	1252.018
139	1238.840
140	1251.198
141	1170.239
142	1114.696
143	1099.090
144	1150.980
145	1247.251
146	1311.722
147	1302.353
148	1244.389
149	1254.340
150	1335.151
151	1501.792
152	1635.023
153	1694.507
