# Supplementary material for: Single-cell transcriptomics of vomeronasal neuroepithelium reveals a differential endoplasmic reticulum environment amongst neuronal subtypes
Source: eLife. 2024 Dec 13;13:RP98250. doi: 10.7554/eLife.98250 (PMC11643622; doi:10.7554/eLife.98250)
Supplement: Figure 7—source data 1. [file elife-98250-fig7-data1.zip › Figure 7-Source Data 1 /Calnexin/0004_section_Calnexin_intensity_ROI1.csv]

	Value
1	588.335
2	660.235
3	736.729
4	808.050
5	915.195
6	986.838
7	1022.822
8	1022.177
9	1043.912
10	1047.814
11	1021.952
12	975.435
13	925.732
14	924.031
15	914.190
16	831.668
17	724.519
18	684.590
19	708.001
20	778.034
21	825.411
22	900.127
23	1035.077
24	1098.533
25	1032.590
26	975.044
27	960.748
28	985.325
29	1024.990
30	1068.775
31	1125.892
32	1068.344
33	1030.074
34	952.178
35	912.361
36	888.173
37	864.174
38	914.338
39	1009.189
40	1055.792
41	1071.769
42	1077.993
43	1052.344
44	1046.576
45	1019.547
46	1010.920
47	977.808
48	1002.284
49	1054.586
50	1121.183
51	1092.023
52	1103.600
53	1042.547
54	966.164
55	898.567
56	876.522
57	921.149
58	925.389
59	898.606
60	916.428
61	995.593
62	1121.407
63	1121.489
64	1076.856
65	1027.271
66	993.912
67	1002.072
68	1062.235
69	1169.040
70	1235.638
71	1320.867
72	1496.407
73	1572.348
74	1534.386
75	1457.237
76	1344.256
77	1263.055
78	1220.063
79	1180.016
80	1185.345
81	1286.382
82	1467.701
83	1558.064
84	1598.244
85	1673.436
86	1670.447
87	1626.217
88	1550.935
89	1594.216
90	1601.117
91	1639.081
92	1681.314
93	1595.089
94	1490.970
95	1438.473
96	1479.617
97	1504.557
98	1465.378
99	1461.266
100	1439.740
101	1407.893
102	1323.422
103	1257.136
104	1330.911
105	1363.564
106	1403.176
107	1501.022
108	1491.396
109	1570.099
110	1640.852
111	1761.705
112	1796.925
113	1758.940
114	1721.050
115	1607.354
116	1546.284
117	1460.895
118	1428.305
119	1575.624
120	1705.237
121	1752.958
122	1596.566
123	1523.651
124	1516.538
125	1462.535
126	1420.421
127	1377.020
128	1224.010
129	1059.040
