# Supplementary material for: Single-cell transcriptomics of vomeronasal neuroepithelium reveals a differential endoplasmic reticulum environment amongst neuronal subtypes
Source: eLife. 2024 Dec 13;13:RP98250. doi: 10.7554/eLife.98250 (PMC11643622; doi:10.7554/eLife.98250)
Supplement: Figure 7—source data 1. [file elife-98250-fig7-data1.zip › Figure 7-Source Data 1 /Calnexin/0016_section_Omp_intensity_ROI2.csv]

	Value
1	1248.013
2	1222.458
3	1238.414
4	1282.532
5	1347.065
6	1386.409
7	1336.304
8	1324.014
9	1337.576
10	1293.398
11	1252.887
12	1252.012
13	1285.155
14	1288.559
15	1310.879
16	1371.155
17	1426.900
18	1421.874
19	1408.505
20	1425.498
21	1434.768
22	1444.160
23	1376.989
24	1305.179
25	1331.071
26	1359.526
27	1356.316
28	1376.303
29	1404.903
30	1391.234
31	1363.115
32	1350.511
33	1364.444
34	1428.571
35	1459.936
36	1426.483
37	1438.208
38	1434.252
39	1422.891
40	1449.171
41	1529.012
42	1536.552
43	1447.075
44	1395.532
45	1328.151
46	1319.997
47	1320.054
48	1247.546
49	1209.197
50	1235.001
51	1248.076
52	1215.485
53	1279.667
54	1332.739
55	1315.846
56	1345.943
57	1316.468
58	1259.037
59	1290.464
60	1255.477
61	1252.277
62	1307.626
63	1308.853
64	1275.804
65	1252.141
66	1272.291
67	1337.947
68	1449.333
69	1400.273
70	1323.783
71	1368.605
72	1395.617
73	1396.277
74	1354.403
75	1290.772
76	1256.158
77	1257.301
78	1274.883
79	1285.492
80	1246.585
81	1286.930
82	1381.971
83	1405.471
84	1403.761
85	1327.166
86	1343.819
87	1419.729
88	1432.090
89	1468.866
90	1488.730
91	1487.954
92	1436.809
93	1370.861
94	1258.338
95	1205.198
96	1215.822
97	1251.537
98	1222.830
99	1142.291
100	1128.337
101	1173.730
102	1158.060
103	1223.180
104	1273.521
105	1306.714
106	1311.835
107	1308.975
108	1350.445
109	1324.021
110	1256.043
111	1260.153
112	1269.148
113	1199.985
114	1299.821
115	1380.948
116	1326.479
117	1347.711
118	1267.406
119	1242.261
120	1278.614
121	1273.838
122	1309.291
123	1347.518
124	1318.938
125	1281.166
126	1236.862
127	1180.288
128	1211.537
129	1186.307
130	1164.814
131	1182.842
132	1212.012
133	1232.010
134	1222.121
135	1199.748
136	1166.711
137	1117.385
138	993.842
139	909.650
