# Supplementary material for: Single-cell transcriptomics of vomeronasal neuroepithelium reveals a differential endoplasmic reticulum environment amongst neuronal subtypes
Source: eLife. 2024 Dec 13;13:RP98250. doi: 10.7554/eLife.98250 (PMC11643622; doi:10.7554/eLife.98250)
Supplement: Figure 7—source data 1. [file elife-98250-fig7-data1.zip › Figure 7-Source Data 1 /Calnexin/section_Calnexin_intensity_ROI4.csv]

	Value
1	947.242
2	958.558
3	901.028
4	763.654
5	718.802
6	666.631
7	642.842
8	636.492
9	646.504
10	677.706
11	740.547
12	753.830
13	747.686
14	744.691
15	729.396
16	744.384
17	703.763
18	678.647
19	711.071
20	707.511
21	726.362
22	751.015
23	770.389
24	800.049
25	781.725
26	859.114
27	962.981
28	1004.733
29	977.904
30	942.517
31	899.349
32	751.161
33	654.166
34	603.548
35	695.516
36	816.998
37	883.900
38	900.147
39	949.870
40	998.406
41	1099.807
42	1164.759
43	1170.867
44	1184.693
45	1198.523
46	1187.301
47	1095.756
48	1024.064
49	1049.439
50	1081.830
51	1084.270
52	1151.133
53	1193.643
54	1045.065
55	952.890
56	909.633
57	892.344
58	897.749
59	939.497
60	948.982
61	1028.401
62	1103.729
63	1167.884
64	1248.967
65	1286.658
66	1220.094
67	1109.756
68	1050.795
69	1062.328
70	1197.422
71	1264.765
72	1355.504
73	1376.777
74	1365.509
75	1292.387
76	1218.356
77	1143.551
78	1097.020
79	1134.938
80	1177.259
81	1235.696
82	1251.593
83	1179.950
84	1081.293
85	1019.186
86	1061.334
87	1077.839
88	1097.040
89	1054.125
90	1056.631
91	1045.595
92	1065.126
93	1077.637
94	996.928
95	949.359
96	928.481
97	885.723
98	894.062
99	942.616
100	1034.524
101	1075.413
102	1079.861
103	1048.030
104	1066.126
105	1071.640
106	1050.692
107	1122.013
108	1191.757
109	1264.436
110	1284.926
111	1297.322
112	1270.537
113	1205.708
114	1126.507
115	1064.423
116	1051.982
117	1093.744
118	1234.424
119	1361.802
120	1406.881
121	1409.262
122	1396.006
123	1472.661
124	1642.272
