# Supplementary material for: Single-cell transcriptomics of vomeronasal neuroepithelium reveals a differential endoplasmic reticulum environment amongst neuronal subtypes
Source: eLife. 2024 Dec 13;13:RP98250. doi: 10.7554/eLife.98250 (PMC11643622; doi:10.7554/eLife.98250)
Supplement: Figure 7—source data 1. [file elife-98250-fig7-data1.zip › Figure 7-Source Data 1 /Calnexin/section_Omp_intensity_ROI3.csv]

	Value
1	1212.233
2	1245.446
3	1219.551
4	1128.290
5	1112.611
6	1078.951
7	1124.956
8	1190.017
9	1164.298
10	1178.809
11	1205.611
12	1202.794
13	1222.372
14	1259.826
15	1311.299
16	1391.347
17	1419.795
18	1426.544
19	1407.715
20	1358.186
21	1354.422
22	1347.687
23	1281.195
24	1278.186
25	1262.942
26	1309.863
27	1294.052
28	1322.340
29	1291.151
30	1239.954
31	1256.352
32	1244.673
33	1157.090
34	1176.370
35	1221.197
36	1235.493
37	1230.455
38	1177.760
39	1121.381
40	1110.535
41	1131.659
42	1210.367
43	1232.972
44	1202.982
45	1217.799
46	1256.923
47	1241.562
48	1182.592
49	1081.518
50	1049.248
51	1050.096
52	1156.055
53	1156.551
54	1117.279
55	1050.681
56	993.977
57	967.143
58	1024.027
59	1109.943
60	1120.729
61	1081.945
62	1081.388
63	1080.184
64	1098.498
65	1080.400
66	964.258
67	923.809
68	937.385
69	974.884
70	1030.220
71	1093.232
72	1073.265
73	967.710
74	942.447
75	958.661
76	1029.654
77	1062.024
78	1098.235
79	1143.360
80	1178.492
81	1267.798
82	1314.851
83	1285.871
84	1271.610
85	1302.313
86	1301.708
87	1290.014
88	1257.554
89	1289.103
90	1297.225
91	1250.862
92	1227.700
93	1234.205
94	1241.882
95	1203.578
96	1198.976
97	1176.531
98	1121.473
99	1053.131
100	1046.847
101	1104.520
102	1133.829
103	1097.436
104	1068.880
105	1117.400
106	1094.631
107	1016.085
108	945.213
109	966.506
110	1011.489
111	1100.952
112	1206.848
113	1146.538
114	1072.764
115	1040.169
116	1032.856
117	1033.820
118	1048.099
119	1054.122
120	1069.052
121	1069.123
122	1025.499
123	984.576
124	952.671
125	953.063
126	961.840
127	972.291
128	925.138
129	907.093
130	910.930
131	907.674
132	919.640
133	933.668
134	980.813
135	1031.171
136	1087.234
137	1124.025
138	1124.227
139	1110.838
140	1111.180
141	1196.593
142	1248.536
143	1341.719
144	1362.152
145	1280.505
146	1255.854
