# Supplementary material for: Single-cell transcriptomics of vomeronasal neuroepithelium reveals a differential endoplasmic reticulum environment amongst neuronal subtypes
Source: eLife. 2024 Dec 13;13:RP98250. doi: 10.7554/eLife.98250 (PMC11643622; doi:10.7554/eLife.98250)
Supplement: Figure 7—source data 1. [file elife-98250-fig7-data1.zip › Figure 7-Source Data 1 /Calnexin/0003_section_Omp_intensity_ROI3.csv]

	Value
1	1103.104
2	1153.025
3	1160.259
4	1219.903
5	1242.641
6	1251.908
7	1210.065
8	1110.406
9	1034.060
10	1011.839
11	1026.758
12	1054.621
13	1005.448
14	977.512
15	939.431
16	978.919
17	1019.862
18	1042.716
19	1080.688
20	1170.613
21	1233.357
22	1275.571
23	1296.244
24	1244.142
25	1131.002
26	1042.267
27	975.338
28	1017.326
29	1077.228
30	1116.866
31	1083.027
32	1112.695
33	1183.697
34	1189.362
35	1133.590
36	1129.252
37	1131.888
38	1193.498
39	1251.876
40	1290.698
41	1276.540
42	1298.920
43	1338.538
44	1298.537
45	1297.856
46	1228.404
47	1192.910
48	1177.143
49	1184.494
50	1224.796
51	1265.157
52	1257.397
53	1227.400
54	1264.787
55	1285.929
56	1269.525
57	1230.356
58	1201.311
59	1219.015
60	1233.388
61	1226.326
62	1288.405
63	1278.905
64	1227.459
65	1146.300
66	1049.983
67	1036.132
68	1121.080
69	1225.855
70	1326.160
71	1377.239
72	1448.045
73	1487.670
74	1428.974
75	1336.292
76	1271.143
77	1235.847
78	1202.032
79	1155.538
80	1133.234
81	1161.187
82	1260.054
83	1318.461
84	1355.694
85	1300.009
86	1253.361
87	1199.356
88	1151.601
89	1128.415
90	1133.827
91	1107.952
92	1037.762
93	1047.186
94	1076.592
95	1099.832
96	1149.629
97	1207.770
98	1229.558
99	1249.088
100	1219.283
101	1259.090
102	1334.911
103	1367.664
104	1313.990
105	1228.028
106	1215.409
107	1197.477
108	1167.044
109	1174.403
110	1203.098
111	1181.513
112	1133.574
113	1089.473
114	1018.690
115	982.364
116	968.235
117	974.749
118	964.890
119	980.171
120	1027.973
121	1051.005
122	1035.122
123	1018.658
124	979.000
125	951.371
126	969.918
127	982.417
128	976.735
129	974.512
130	950.355
131	889.680
132	872.718
133	890.555
134	869.596
135	869.616
136	898.586
137	935.491
138	971.905
139	992.276
140	933.887
141	900.752
142	926.437
143	991.218
144	1050.880
145	1106.789
146	1122.368
147	1089.553
148	1067.915
149	1033.107
150	1026.008
