# Supplementary material for: Single-cell transcriptomics of vomeronasal neuroepithelium reveals a differential endoplasmic reticulum environment amongst neuronal subtypes
Source: eLife. 2024 Dec 13;13:RP98250. doi: 10.7554/eLife.98250 (PMC11643622; doi:10.7554/eLife.98250)
Supplement: Figure 7—source data 1. [file elife-98250-fig7-data1.zip › Figure 7-Source Data 1 /Calnexin/0008_section_Calnexin_intensity_ROI5.csv]

	Value
1	952.615
2	974.850
3	960.143
4	896.075
5	863.517
6	841.232
7	829.033
8	836.701
9	876.649
10	945.840
11	978.324
12	925.089
13	951.802
14	972.537
15	953.151
16	958.877
17	878.162
18	858.390
19	940.191
20	954.431
21	798.422
22	722.066
23	752.909
24	748.268
25	740.129
26	808.779
27	875.451
28	950.845
29	982.472
30	951.801
31	963.389
32	1082.320
33	1174.924
34	1181.511
35	1159.430
36	1168.278
37	1166.508
38	1133.280
39	1078.789
40	1032.458
41	987.173
42	961.737
43	981.483
44	1010.549
45	1035.063
46	1001.375
47	1034.894
48	1111.757
49	1157.455
50	1127.530
51	1023.466
52	957.450
53	992.277
54	1094.570
55	1262.803
56	1469.328
57	1589.208
58	1532.124
59	1514.033
60	1488.107
61	1614.808
62	1688.236
63	1647.027
64	1719.012
65	1821.100
66	1832.309
67	1838.484
68	1698.547
69	1493.210
70	1317.724
71	1274.537
72	1234.871
73	1183.209
74	1234.424
75	1255.272
76	1262.725
77	1288.323
78	1299.730
79	1278.181
80	1303.867
81	1326.306
82	1305.589
83	1273.223
84	1275.435
85	1291.960
86	1255.501
87	1134.585
88	1127.578
89	1174.282
90	1269.030
91	1362.733
92	1320.678
93	1302.222
94	1262.367
95	1174.050
96	1149.795
97	1160.628
98	1171.822
99	1250.957
100	1307.416
101	1403.884
102	1356.549
103	1332.781
104	1285.960
105	1317.821
106	1391.695
107	1431.554
108	1400.344
109	1348.149
110	1300.670
111	1264.164
112	1343.670
113	1346.594
114	1391.637
115	1401.986
116	1297.958
117	1099.339
118	996.890
119	915.263
120	852.103
121	897.648
122	1088.182
123	1322.369
124	1508.602
125	1606.011
126	1618.420
127	1585.303
128	1491.235
