# Supplementary material for: Single-cell transcriptomics of vomeronasal neuroepithelium reveals a differential endoplasmic reticulum environment amongst neuronal subtypes
Source: eLife. 2024 Dec 13;13:RP98250. doi: 10.7554/eLife.98250 (PMC11643622; doi:10.7554/eLife.98250)
Supplement: Figure 7—source data 1. [file elife-98250-fig7-data1.zip › Figure 7-Source Data 1 /Calnexin/0009_section_Omp_intensity_ROI1.csv]

	Value
1	1419.296
2	1390.065
3	1309.143
4	1232.394
5	1208.836
6	1170.811
7	1206.528
8	1289.416
9	1361.122
10	1388.203
11	1424.965
12	1452.857
13	1534.251
14	1578.944
15	1530.809
16	1446.244
17	1427.799
18	1413.211
19	1379.001
20	1355.219
21	1383.851
22	1427.444
23	1469.322
24	1451.961
25	1428.131
26	1369.258
27	1302.310
28	1226.415
29	1149.310
30	1101.278
31	1075.498
32	1064.977
33	1116.508
34	1241.054
35	1340.926
36	1348.672
37	1307.806
38	1305.824
39	1303.302
40	1312.537
41	1270.452
42	1271.581
43	1231.265
44	1076.765
45	1050.908
46	1084.935
47	1135.574
48	1098.258
49	1149.815
50	1266.280
51	1305.577
52	1336.794
53	1347.022
54	1256.946
55	1216.542
56	1209.652
57	1204.523
58	1259.468
59	1313.863
60	1294.337
61	1216.688
62	1156.499
63	1178.693
64	1211.943
65	1150.094
66	1104.297
67	1124.216
68	1199.000
69	1290.135
70	1313.594
71	1337.431
72	1373.886
73	1346.831
74	1332.655
75	1311.165
76	1260.607
77	1186.709
78	1065.513
79	1073.858
80	1090.266
81	1097.652
82	1080.142
83	1033.493
84	938.327
85	873.337
86	883.552
87	978.478
88	1112.081
89	1217.077
90	1224.987
91	1192.897
92	1138.749
93	1115.028
94	1174.159
95	1251.361
96	1273.176
97	1239.218
98	1280.635
99	1333.831
100	1341.554
101	1300.580
102	1274.196
103	1267.412
104	1226.417
105	1132.308
106	1049.029
107	1052.631
108	1030.539
109	972.136
110	906.872
111	899.250
112	920.072
113	925.090
114	925.196
115	874.852
116	854.415
117	871.853
