# Supplementary material for: Single-cell transcriptomics of vomeronasal neuroepithelium reveals a differential endoplasmic reticulum environment amongst neuronal subtypes
Source: eLife. 2024 Dec 13;13:RP98250. doi: 10.7554/eLife.98250 (PMC11643622; doi:10.7554/eLife.98250)
Supplement: Figure 7—source data 1. [file elife-98250-fig7-data1.zip › Figure 7-Source Data 1 /Calnexin/0010_section_Omp_intensity_ROI3.csv]

	Value
1	1474.595
2	1511.838
3	1527.269
4	1498.246
5	1492.749
6	1504.385
7	1663.660
8	1754.034
9	1802.113
10	1741.580
11	1642.879
12	1584.352
13	1436.855
14	1407.197
15	1485.786
16	1479.067
17	1425.041
18	1414.670
19	1435.773
20	1418.458
21	1464.348
22	1532.668
23	1549.885
24	1591.801
25	1593.874
26	1588.601
27	1510.106
28	1521.907
29	1468.311
30	1455.641
31	1502.792
32	1472.242
33	1381.128
34	1400.794
35	1523.312
36	1648.470
37	1659.087
38	1627.056
39	1552.836
40	1470.974
41	1513.460
42	1679.576
43	1819.199
44	1796.165
45	1811.290
46	1839.336
47	1845.424
48	1863.907
49	1748.593
50	1643.563
51	1517.595
52	1456.854
53	1465.402
54	1465.768
55	1438.627
56	1487.141
57	1520.573
58	1514.345
59	1498.020
60	1423.606
61	1426.105
62	1486.245
63	1610.462
64	1595.831
65	1527.581
66	1458.714
67	1311.895
68	1298.541
69	1431.627
70	1610.372
71	1749.391
72	1722.821
73	1606.160
74	1496.165
75	1536.088
76	1641.655
77	1613.185
78	1624.799
79	1608.965
80	1516.468
81	1474.653
82	1471.195
83	1486.910
84	1508.717
85	1560.397
86	1553.229
87	1573.942
88	1595.007
89	1555.384
90	1498.635
91	1429.686
92	1433.340
93	1468.637
94	1563.450
95	1809.821
96	1819.657
97	1687.772
98	1582.145
99	1512.939
100	1566.090
101	1667.485
102	1635.926
103	1495.093
104	1449.498
105	1472.008
106	1470.618
107	1369.810
108	1302.896
109	1342.224
110	1346.631
111	1366.690
112	1368.743
113	1473.476
114	1630.894
115	1595.723
116	1429.552
117	1378.179
118	1418.091
119	1457.561
120	1523.970
121	1553.351
122	1521.529
123	1525.324
124	1546.221
125	1587.970
126	1655.360
127	1543.507
128	1346.454
129	1249.015
130	1274.625
131	1348.328
132	1367.772
133	1353.825
134	1420.005
135	1444.142
136	1420.718
137	1324.516
138	1218.529
139	1218.228
140	1232.111
