# Supplementary material for: Single-cell transcriptomics of vomeronasal neuroepithelium reveals a differential endoplasmic reticulum environment amongst neuronal subtypes
Source: eLife. 2024 Dec 13;13:RP98250. doi: 10.7554/eLife.98250 (PMC11643622; doi:10.7554/eLife.98250)
Supplement: Figure 7—source data 1. [file elife-98250-fig7-data1.zip › Figure 7-Source Data 1 /Calnexin/0001_section_Calnexin_intensity_ROI3.csv]

	Value
1	907.040
2	870.511
3	866.408
4	876.825
5	888.139
6	943.102
7	978.395
8	984.810
9	1009.541
10	1020.086
11	1014.346
12	1008.475
13	1032.539
14	1090.054
15	1143.113
16	1197.202
17	1148.959
18	1052.716
19	1000.238
20	1005.009
21	1008.917
22	1015.805
23	1035.053
24	1074.412
25	1108.879
26	1123.345
27	1071.243
28	1051.259
29	989.491
30	955.282
31	888.275
32	822.228
33	791.119
34	752.894
35	725.625
36	711.889
37	752.738
38	822.198
39	872.844
40	958.464
41	1085.612
42	1264.931
43	1364.643
44	1350.807
45	1314.389
46	1213.260
47	1162.659
48	1210.040
49	1248.997
50	1191.958
51	1100.124
52	1003.498
53	994.470
54	1029.902
55	1132.452
56	1250.786
57	1322.220
58	1416.665
59	1480.477
60	1476.373
61	1467.334
62	1515.514
63	1435.153
64	1376.155
65	1354.615
66	1322.442
67	1198.060
68	1129.239
69	1138.892
70	1099.626
71	1027.951
72	993.010
73	1038.145
74	1072.671
75	1054.877
76	1086.813
77	1146.357
78	1196.283
79	1292.834
80	1328.935
81	1261.650
82	1139.453
83	1077.437
84	1062.869
85	1114.748
86	1175.897
87	1160.292
88	1174.880
89	1314.123
90	1305.232
91	1260.617
92	1297.198
93	1400.029
94	1489.350
95	1670.480
96	1848.441
97	1885.496
98	1839.220
99	1759.351
100	1586.746
101	1355.901
102	1188.639
103	1143.472
104	1126.292
105	1078.699
106	1034.961
107	1014.447
108	1078.903
109	1185.686
110	1296.601
111	1406.452
112	1490.317
113	1531.972
114	1644.279
115	1724.117
116	1714.186
117	1748.498
118	1808.456
119	1753.648
120	1681.849
121	1635.211
122	1560.620
123	1504.545
124	1537.517
125	1629.562
126	1652.182
127	1692.171
128	1735.345
129	1747.272
130	1578.969
131	1417.164
132	1478.483
133	1530.125
134	1522.220
135	1545.683
136	1586.253
137	1637.963
138	1623.159
139	1532.863
140	1383.042
141	1253.950
142	1164.814
143	1121.779
144	1031.305
