# Supplementary material for: Single-cell transcriptomics of vomeronasal neuroepithelium reveals a differential endoplasmic reticulum environment amongst neuronal subtypes
Source: eLife. 2024 Dec 13;13:RP98250. doi: 10.7554/eLife.98250 (PMC11643622; doi:10.7554/eLife.98250)
Supplement: Figure 7—source data 1. [file elife-98250-fig7-data1.zip › Figure 7-Source Data 1 /Calnexin/0020_section_Omp_intensity_ROI1.csv]

	Value
1	1551.910
2	1655.096
3	1559.579
4	1504.436
5	1417.431
6	1404.825
7	1367.564
8	1315.838
9	1272.058
10	1315.938
11	1386.646
12	1371.969
13	1420.677
14	1419.811
15	1430.221
16	1427.596
17	1336.297
18	1251.709
19	1258.194
20	1286.856
21	1293.018
22	1295.721
23	1308.673
24	1412.547
25	1536.686
26	1601.416
27	1649.805
28	1580.582
29	1495.277
30	1384.270
31	1332.420
32	1225.788
33	1194.486
34	1239.081
35	1275.862
36	1223.038
37	1166.723
38	1141.372
39	1138.913
40	1190.122
41	1277.354
42	1366.025
43	1322.372
44	1216.430
45	1218.778
46	1293.769
47	1360.496
48	1391.650
49	1374.314
50	1335.375
51	1332.002
52	1346.857
53	1363.889
54	1354.498
55	1324.992
56	1354.717
57	1344.884
58	1278.175
59	1196.676
60	1204.661
61	1230.623
62	1251.161
63	1213.235
64	1266.843
65	1403.458
66	1452.393
67	1431.256
68	1356.821
69	1295.235
70	1293.824
71	1335.998
72	1403.973
73	1446.320
74	1484.619
75	1571.326
76	1605.272
77	1622.439
78	1623.505
79	1552.473
80	1449.633
81	1469.175
82	1479.794
83	1505.078
84	1629.420
85	1611.402
86	1440.853
87	1254.544
88	1128.486
89	1182.350
