# Supplementary material for: Single-cell transcriptomics of vomeronasal neuroepithelium reveals a differential endoplasmic reticulum environment amongst neuronal subtypes
Source: eLife. 2024 Dec 13;13:RP98250. doi: 10.7554/eLife.98250 (PMC11643622; doi:10.7554/eLife.98250)
Supplement: Figure 7—source data 1. [file elife-98250-fig7-data1.zip › Figure 7-Source Data 1 /Calnexin/0018_section_KDEL_intensity_ROI2.csv]

	Value
1	649.152
2	653.901
3	646.351
4	639.201
5	611.039
6	637.182
7	617.798
8	610.822
9	622.452
10	601.616
11	590.716
12	594.901
13	524.257
14	491.821
15	427.784
16	430.458
17	427.631
18	438.002
19	453.138
20	463.775
21	439.412
22	459.353
23	491.422
24	495.153
25	468.804
26	500.256
27	552.237
28	654.002
29	702.194
30	699.538
31	696.221
32	723.327
33	757.057
34	738.035
35	694.291
36	632.919
37	587.397
38	641.403
39	717.910
40	750.690
41	758.614
42	789.140
43	842.495
44	816.548
45	760.327
46	742.851
47	741.105
48	750.140
49	792.643
50	773.185
51	740.751
52	723.849
53	717.884
54	702.882
55	690.402
56	671.946
57	657.216
58	654.181
59	611.099
60	533.145
61	471.987
62	495.958
63	516.060
64	528.073
65	578.117
66	592.175
67	581.585
68	579.514
69	564.948
70	596.580
71	727.641
72	894.789
73	1073.351
74	1146.572
75	1216.653
76	1295.960
77	1264.852
78	1205.934
79	1182.862
80	1124.750
81	1075.638
82	1064.302
83	1102.510
84	1110.882
85	1109.764
86	1052.581
87	967.712
88	947.906
89	965.873
90	1061.875
91	1153.866
92	1239.974
93	1327.116
94	1306.602
95	1252.779
96	1261.022
97	1363.082
98	1361.329
99	1264.082
100	1171.756
101	1123.551
102	1043.882
103	1009.476
104	1016.898
105	961.059
106	951.654
107	935.503
108	926.293
109	855.901
110	790.642
111	801.557
112	816.347
113	807.406
114	888.669
115	894.345
116	952.626
117	1078.210
118	1174.172
119	1207.518
120	1241.920
121	1210.461
122	1237.466
123	1320.326
124	1374.967
125	1444.125
126	1392.102
127	1359.119
128	1328.895
129	1260.972
130	1229.853
131	1221.700
132	1164.591
133	1048.026
