# Supplementary material for: Single-cell transcriptomics of vomeronasal neuroepithelium reveals a differential endoplasmic reticulum environment amongst neuronal subtypes
Source: eLife. 2024 Dec 13;13:RP98250. doi: 10.7554/eLife.98250 (PMC11643622; doi:10.7554/eLife.98250)
Supplement: Figure 7—source data 1. [file elife-98250-fig7-data1.zip › Figure 7-Source Data 1 /Calnexin/0012_section_Calnexin_intensity_ROI2.csv]

	Value
1	879.305
2	812.597
3	809.803
4	737.025
5	687.395
6	720.055
7	837.533
8	898.733
9	925.844
10	984.573
11	1033.456
12	1038.842
13	1026.316
14	1029.214
15	1052.134
16	1093.362
17	1162.412
18	1179.597
19	1100.172
20	1030.794
21	1027.067
22	1070.607
23	1081.778
24	1113.163
25	1081.273
26	1030.074
27	1063.883
28	1158.162
29	1193.273
30	1114.173
31	1016.107
32	1043.127
33	1049.542
34	1058.117
35	1080.446
36	1105.852
37	1042.936
38	1018.149
39	1027.885
40	999.255
41	1031.175
42	1018.908
43	1017.030
44	970.212
45	991.356
46	982.423
47	969.713
48	1058.995
49	1102.711
50	1163.193
51	1255.278
52	1330.555
53	1451.169
54	1445.857
55	1364.847
56	1366.106
57	1383.781
58	1451.726
59	1574.875
60	1645.457
61	1578.314
62	1498.924
63	1575.194
64	1563.753
65	1500.956
66	1386.066
67	1355.312
68	1351.008
69	1310.032
70	1276.715
71	1241.324
72	1242.227
73	1401.885
74	1579.930
75	1618.128
76	1551.054
77	1473.959
78	1413.366
79	1436.944
80	1719.617
81	1959.760
82	1991.255
83	1858.562
84	1672.259
85	1583.652
86	1529.897
87	1403.557
88	1360.840
89	1368.064
90	1419.508
91	1517.922
92	1516.631
93	1514.431
94	1628.779
95	1710.235
96	1754.255
97	1612.735
98	1496.112
99	1617.292
100	1815.188
101	1943.384
102	1837.008
103	1730.011
104	1685.337
105	1695.932
106	1702.660
107	1595.652
108	1720.096
109	1961.844
110	2139.084
111	2191.042
112	2170.875
113	1956.351
114	1826.698
115	1908.648
116	2086.444
117	2283.021
118	2358.266
119	2413.702
120	2434.733
121	2468.002
