# Supplementary material for: Single-cell transcriptomics of vomeronasal neuroepithelium reveals a differential endoplasmic reticulum environment amongst neuronal subtypes
Source: eLife. 2024 Dec 13;13:RP98250. doi: 10.7554/eLife.98250 (PMC11643622; doi:10.7554/eLife.98250)
Supplement: Figure 7—source data 1. [file elife-98250-fig7-data1.zip › Figure 7-Source Data 1 /Calnexin/0008_section_Omp_intensity_ROI4.csv]

	Value
1	1439.824
2	1493.527
3	1486.747
4	1431.497
5	1455.677
6	1465.697
7	1451.733
8	1451.330
9	1412.173
10	1439.953
11	1426.051
12	1479.183
13	1539.170
14	1566.832
15	1625.013
16	1658.640
17	1598.437
18	1446.658
19	1426.272
20	1505.098
21	1578.081
22	1729.987
23	1778.235
24	1760.662
25	1635.407
26	1494.326
27	1430.119
28	1441.236
29	1444.064
30	1408.949
31	1439.013
32	1465.291
33	1527.209
34	1583.257
35	1636.224
36	1596.559
37	1456.374
38	1410.198
39	1386.577
40	1381.580
41	1389.007
42	1414.600
43	1454.147
44	1473.222
45	1462.374
46	1478.792
47	1449.702
48	1424.057
49	1440.372
50	1433.429
51	1419.166
52	1468.479
53	1447.536
54	1407.947
55	1441.364
56	1443.260
57	1492.793
58	1531.339
59	1472.122
60	1391.264
61	1319.900
62	1313.592
63	1304.250
64	1182.768
65	1166.867
66	1135.218
67	1111.150
68	1151.634
69	1154.844
70	1138.585
71	1168.990
72	1175.942
73	1200.183
74	1238.533
75	1269.494
76	1267.633
77	1253.252
78	1304.689
79	1290.547
80	1219.617
81	1192.136
82	1231.348
83	1255.883
84	1249.208
85	1196.255
86	1161.632
87	1110.670
88	1059.505
89	1073.414
90	1139.570
91	1185.780
92	1258.086
93	1358.854
94	1531.097
95	1567.475
96	1512.186
97	1395.294
98	1294.729
99	1287.056
100	1337.450
101	1357.891
102	1369.968
103	1356.908
104	1292.406
105	1286.117
106	1221.085
107	1124.579
108	1172.260
109	1197.179
110	1185.766
111	1127.996
112	1033.569
113	978.917
