# Supplementary material for: Single-cell transcriptomics of vomeronasal neuroepithelium reveals a differential endoplasmic reticulum environment amongst neuronal subtypes
Source: eLife. 2024 Dec 13;13:RP98250. doi: 10.7554/eLife.98250 (PMC11643622; doi:10.7554/eLife.98250)
Supplement: Figure 7—source data 1. [file elife-98250-fig7-data1.zip › Figure 7-Source Data 1 /Calnexin/0011_section_Calnexin_intensity_ROI4.csv]

	Value
1	1000.458
2	1076.767
3	998.753
4	988.493
5	1042.968
6	1044.914
7	1052.519
8	1076.536
9	1089.914
10	1087.971
11	1070.222
12	1064.094
13	1072.659
14	1110.632
15	1135.138
16	1153.551
17	1177.032
18	1064.534
19	963.537
20	869.886
21	818.411
22	874.157
23	953.761
24	987.387
25	982.915
26	976.102
27	998.874
28	1047.846
29	1084.095
30	1116.791
31	1107.780
32	1021.288
33	995.448
34	1086.024
35	1187.225
36	1183.165
37	1163.257
38	1174.874
39	1174.083
40	1196.299
41	1296.238
42	1437.616
43	1505.548
44	1546.678
45	1500.605
46	1419.326
47	1391.441
48	1350.331
49	1284.915
50	1265.981
51	1260.550
52	1287.085
53	1391.590
54	1395.040
55	1435.048
56	1464.380
57	1425.173
58	1399.753
59	1385.316
60	1323.352
61	1209.925
62	1201.528
63	1225.855
64	1259.389
65	1250.719
66	1231.172
67	1224.895
68	1264.093
69	1309.929
70	1305.117
71	1294.489
72	1270.383
73	1225.988
74	1193.521
75	1178.316
76	1164.783
77	1180.710
78	1124.914
79	1121.665
80	1137.714
81	1183.311
82	1307.015
83	1476.147
84	1540.187
85	1519.200
86	1454.221
87	1336.464
88	1384.098
89	1351.758
90	1262.396
91	1218.566
92	1255.606
93	1442.189
94	1580.556
95	1652.694
96	1600.760
97	1624.520
98	1777.678
99	1859.086
100	1863.012
101	1768.540
102	1619.786
103	1680.397
104	1859.009
105	1854.929
106	1768.384
107	1775.186
