# Supplementary material for: Single-cell transcriptomics of vomeronasal neuroepithelium reveals a differential endoplasmic reticulum environment amongst neuronal subtypes
Source: eLife. 2024 Dec 13;13:RP98250. doi: 10.7554/eLife.98250 (PMC11643622; doi:10.7554/eLife.98250)
Supplement: Figure 7—source data 1. [file elife-98250-fig7-data1.zip › Figure 7-Source Data 1 /Calnexin/0008_section_Omp_intensity_ROI5.csv]

	Value
1	1513.818
2	1501.152
3	1568.319
4	1556.980
5	1469.063
6	1361.795
7	1254.376
8	1247.639
9	1274.096
10	1310.673
11	1366.063
12	1300.566
13	1222.007
14	1292.515
15	1366.265
16	1404.951
17	1362.080
18	1370.869
19	1460.687
20	1452.017
21	1265.212
22	1217.516
23	1354.257
24	1396.355
25	1395.230
26	1498.678
27	1619.829
28	1730.788
29	1713.623
30	1620.483
31	1551.626
32	1524.508
33	1497.452
34	1448.521
35	1490.675
36	1604.013
37	1701.387
38	1738.369
39	1609.251
40	1476.752
41	1472.231
42	1505.145
43	1520.750
44	1514.456
45	1454.463
46	1392.931
47	1381.011
48	1435.886
49	1486.652
50	1384.313
51	1316.166
52	1265.480
53	1275.502
54	1284.610
55	1261.667
56	1327.464
57	1403.686
58	1401.036
59	1285.964
60	1205.252
61	1249.349
62	1247.307
63	1174.270
64	1116.254
65	1114.548
66	1088.289
67	1095.627
68	1109.240
69	1111.897
70	1076.394
71	1065.412
72	1079.141
73	1121.915
74	1145.593
75	1136.621
76	1100.144
77	1103.068
78	1105.207
79	1092.114
80	1086.414
81	1118.073
82	1139.428
83	1155.454
84	1229.610
85	1238.728
86	1209.829
87	1130.748
88	1138.098
89	1239.751
90	1355.855
91	1340.842
92	1253.637
93	1170.248
94	1120.917
95	1088.901
96	993.842
97	937.994
98	947.453
99	1010.235
100	1046.402
101	1030.499
102	1004.370
103	989.185
104	955.196
105	918.860
106	924.200
107	936.680
108	928.243
109	903.657
110	909.726
111	935.288
112	929.560
113	868.144
114	836.282
115	861.143
116	940.894
117	993.996
118	1028.400
119	1069.458
120	1147.301
121	1223.562
122	1337.500
123	1408.707
124	1415.915
125	1367.344
126	1401.458
127	1467.151
128	1495.414
