# Supplementary material for: Single-cell transcriptomics of vomeronasal neuroepithelium reveals a differential endoplasmic reticulum environment amongst neuronal subtypes
Source: eLife. 2024 Dec 13;13:RP98250. doi: 10.7554/eLife.98250 (PMC11643622; doi:10.7554/eLife.98250)
Supplement: Figure 7—source data 1. [file elife-98250-fig7-data1.zip › Figure 7-Source Data 1 /Calnexin/0012_section_Calnexin_intensity_ROI3.csv]

	Value
1	958.738
2	911.755
3	905.910
4	889.490
5	898.222
6	889.094
7	917.937
8	900.371
9	898.021
10	888.444
11	914.592
12	924.709
13	926.274
14	902.481
15	903.850
16	966.733
17	969.947
18	883.507
19	882.370
20	959.570
21	1031.420
22	1013.892
23	931.000
24	907.631
25	889.408
26	899.203
27	953.459
28	946.138
29	995.900
30	1010.393
31	1047.989
32	1021.961
33	1008.271
34	944.458
35	893.784
36	905.674
37	925.949
38	935.364
39	896.431
40	857.729
41	862.057
42	892.671
43	903.193
44	901.003
45	944.229
46	1040.944
47	1124.991
48	1155.838
49	1157.949
50	1123.548
51	1129.721
52	1144.212
53	1201.849
54	1211.736
55	1090.172
56	1018.085
57	1136.555
58	1243.163
59	1187.293
60	1201.716
61	1272.307
62	1351.823
63	1414.824
64	1506.451
65	1574.721
66	1440.014
67	1366.610
68	1404.914
69	1389.723
70	1354.162
71	1379.492
72	1429.144
73	1456.469
74	1492.625
75	1447.866
76	1486.583
77	1649.414
78	1750.914
79	1866.249
80	1982.752
81	1838.509
82	1736.777
83	1742.331
84	1749.026
85	1749.111
86	1615.425
87	1545.881
88	1530.753
89	1493.202
90	1405.747
91	1421.049
92	1367.996
93	1450.439
94	1558.712
95	1647.557
96	1784.255
97	1858.471
98	1913.929
99	1769.091
100	1706.528
101	1709.163
102	1794.079
103	1873.413
104	1833.088
105	1859.746
106	1945.059
107	1931.462
108	2017.867
109	2000.852
110	1931.097
111	1816.895
112	1694.308
113	1698.509
114	1874.592
115	1884.981
116	1588.828
117	1268.756
118	1163.301
119	1257.161
