# Supplementary material for: Single-cell transcriptomics of vomeronasal neuroepithelium reveals a differential endoplasmic reticulum environment amongst neuronal subtypes
Source: eLife. 2024 Dec 13;13:RP98250. doi: 10.7554/eLife.98250 (PMC11643622; doi:10.7554/eLife.98250)
Supplement: Figure 7—source data 1. [file elife-98250-fig7-data1.zip › Figure 7-Source Data 1 /Calnexin/0018_section_KDEL_intensity_ROI3.csv]

	Value
1	465.628
2	438.913
3	417.207
4	428.984
5	456.916
6	448.513
7	467.427
8	507.160
9	545.316
10	542.330
11	557.026
12	569.038
13	585.556
14	591.378
15	611.160
16	622.221
17	553.838
18	510.591
19	478.164
20	429.476
21	433.878
22	438.898
23	442.088
24	445.879
25	466.826
26	475.832
27	496.461
28	490.722
29	499.512
30	491.183
31	494.185
32	472.695
33	471.366
34	495.512
35	515.264
36	558.846
37	610.261
38	638.546
39	672.868
40	681.839
41	649.053
42	680.757
43	682.719
44	664.129
45	667.470
46	685.272
47	702.154
48	704.374
49	684.316
50	644.110
51	620.275
52	630.578
53	636.794
54	649.441
55	678.620
56	681.055
57	665.006
58	641.289
59	615.627
60	583.422
61	588.964
62	605.034
63	596.211
64	600.857
65	600.424
66	602.982
67	623.247
68	672.339
69	750.765
70	795.541
71	784.881
72	765.438
73	802.243
74	889.365
75	1003.758
76	1076.643
77	1064.646
78	972.793
79	921.539
80	929.621
81	972.680
82	994.011
83	1049.049
84	1090.477
85	1083.205
86	1073.101
87	1042.534
88	1065.531
89	1058.694
90	955.316
91	887.012
92	899.092
93	936.420
94	1000.463
95	1037.093
96	1029.913
97	1026.085
98	1059.086
99	1086.164
100	1081.969
101	1093.070
102	1130.356
103	1172.562
104	1168.298
105	1168.930
106	1131.269
107	1089.581
108	1111.494
109	1206.133
110	1347.735
111	1439.566
112	1497.518
113	1587.122
114	1754.333
115	1930.077
116	2079.944
117	2014.219
118	1927.611
119	1792.203
120	1524.041
121	1247.908
122	1159.383
123	1036.999
124	973.355
125	1001.555
126	1070.426
127	1148.146
128	1305.586
