# Supplementary material for: Single-cell transcriptomics of vomeronasal neuroepithelium reveals a differential endoplasmic reticulum environment amongst neuronal subtypes
Source: eLife. 2024 Dec 13;13:RP98250. doi: 10.7554/eLife.98250 (PMC11643622; doi:10.7554/eLife.98250)
Supplement: Figure 7—source data 1. [file elife-98250-fig7-data1.zip › Figure 7-Source Data 1 /Calnexin/0001_section_Calnexin_intensity_ROI2.csv]

	Value
1	905.484
2	964.088
3	950.845
4	957.866
5	1001.667
6	1021.724
7	1002.130
8	994.023
9	998.263
10	1009.054
11	1021.818
12	1025.446
13	999.270
14	974.735
15	1020.349
16	993.825
17	918.570
18	865.878
19	846.773
20	882.862
21	940.809
22	990.825
23	1092.031
24	1132.216
25	1066.997
26	1038.736
27	1014.904
28	949.722
29	896.683
30	899.804
31	939.026
32	948.898
33	987.227
34	976.142
35	976.245
36	1017.554
37	1101.109
38	1102.237
39	1052.069
40	1029.079
41	994.858
42	912.129
43	859.879
44	815.819
45	877.409
46	936.982
47	1069.538
48	1123.383
49	1006.066
50	902.239
51	863.546
52	865.721
53	837.987
54	852.141
55	894.991
56	1002.429
57	1079.828
58	1097.603
59	1069.403
60	1000.480
61	967.911
62	960.553
63	950.958
64	924.931
65	858.965
66	861.798
67	911.529
68	960.776
69	1000.004
70	1022.565
71	1101.747
72	1143.455
73	1154.165
74	1187.843
75	1188.789
76	1165.506
77	1132.895
78	1042.780
79	983.880
80	1037.801
81	1170.644
82	1235.426
83	1208.559
84	1162.139
85	1210.570
86	1188.201
87	1218.326
88	1202.124
89	1121.036
90	1075.732
91	1072.489
92	1130.707
93	1239.451
94	1248.687
95	1257.202
96	1258.215
97	1214.468
98	1127.941
99	1115.253
100	1195.315
101	1179.007
102	1178.063
103	1184.072
104	1209.488
105	1217.176
106	1292.277
107	1335.010
108	1377.884
109	1392.889
110	1323.208
111	1329.515
112	1424.328
113	1522.278
114	1469.226
115	1439.297
116	1412.904
117	1413.070
118	1563.803
119	1646.386
120	1704.817
121	1765.864
122	1745.561
123	1598.649
124	1438.250
125	1398.841
126	1348.826
127	1366.622
128	1431.089
129	1373.081
130	1322.508
131	1354.055
132	1387.514
133	1412.995
134	1424.905
135	1431.869
136	1436.569
137	1391.921
138	1358.051
139	1272.778
140	1246.117
141	1222.000
142	1245.906
143	1342.769
144	1429.158
145	1525.587
146	1688.603
147	1790.808
148	1925.472
149	2097.665
150	2301.104
151	2418.608
152	2355.236
153	2194.737
154	2069.141
155	1918.443
156	1944.699
157	2041.912
158	2042.035
159	1894.652
160	1792.162
161	1547.772
162	1574.384
163	1765.535
164	1868.199
165	1953.726
166	2066.482
