# Supplementary material for: Single-cell transcriptomics of vomeronasal neuroepithelium reveals a differential endoplasmic reticulum environment amongst neuronal subtypes
Source: eLife. 2024 Dec 13;13:RP98250. doi: 10.7554/eLife.98250 (PMC11643622; doi:10.7554/eLife.98250)
Supplement: Figure 7—source data 1. [file elife-98250-fig7-data1.zip › Figure 7-Source Data 1 /Calnexin/0002_section_Calnexin_intensity_ROI4.csv]

	Value
1	921.208
2	912.406
3	892.694
4	833.091
5	829.959
6	850.532
7	876.275
8	934.640
9	958.037
10	988.378
11	1038.625
12	1111.450
13	1172.930
14	1220.156
15	1137.856
16	1027.981
17	917.570
18	849.381
19	854.925
20	908.463
21	991.261
22	1058.861
23	1135.022
24	1216.811
25	1167.817
26	1093.418
27	1034.729
28	1036.553
29	1074.230
30	1125.054
31	1107.505
32	1055.825
33	1021.593
34	988.941
35	988.559
36	970.920
37	978.318
38	1001.820
39	1067.371
40	1148.033
41	1135.756
42	1157.866
43	1181.353
44	1181.826
45	1141.832
46	1087.821
47	982.641
48	900.040
49	821.730
50	797.938
51	809.266
52	779.946
53	809.335
54	881.293
55	968.589
56	1056.650
57	1147.998
58	1239.821
59	1252.005
60	1259.107
61	1302.278
62	1365.926
63	1391.844
64	1422.573
65	1428.239
66	1400.798
67	1339.297
68	1290.360
69	1341.346
70	1451.629
71	1417.460
72	1265.562
73	1096.352
74	983.649
75	981.341
76	913.523
77	977.221
78	1222.084
79	1318.998
80	1317.982
81	1256.871
82	1268.798
83	1376.033
84	1456.068
85	1479.124
86	1520.105
87	1540.007
88	1639.192
89	1671.596
90	1715.386
91	1773.807
92	1692.865
93	1617.452
94	1569.390
95	1629.959
96	1754.941
97	1841.559
98	1917.237
99	1794.397
100	1717.472
101	1662.399
102	1644.196
103	1732.162
104	1845.533
105	1907.492
106	2021.581
107	1871.151
108	1523.508
109	1376.914
110	1356.919
111	1414.089
112	1323.831
113	1222.122
114	1218.708
115	1210.808
116	1183.664
117	1280.606
118	1337.003
119	1394.441
120	1369.263
121	1247.482
122	1360.463
123	1457.280
124	1481.589
125	1607.202
126	1682.978
127	1622.757
128	1519.023
129	1466.018
130	1494.943
131	1515.265
132	1505.906
133	1498.047
134	1451.079
135	1479.146
136	1716.377
137	1967.801
138	1961.326
139	1942.981
140	1980.146
141	2071.953
142	2094.041
143	2013.299
144	1996.701
145	2009.465
146	1957.888
147	1975.639
148	1992.655
149	2024.127
150	2125.367
151	2128.328
152	2087.096
153	2115.263
154	2345.096
155	2428.651
