# Supplementary material for: Single-cell transcriptomics of vomeronasal neuroepithelium reveals a differential endoplasmic reticulum environment amongst neuronal subtypes
Source: eLife. 2024 Dec 13;13:RP98250. doi: 10.7554/eLife.98250 (PMC11643622; doi:10.7554/eLife.98250)
Supplement: Figure 7—source data 1. [file elife-98250-fig7-data1.zip › Figure 7-Source Data 1 /Calnexin/0002_section_KDEL_intensity_ROI4.csv]

	Value
1	369.228
2	377.388
3	362.114
4	349.546
5	338.549
6	336.454
7	324.501
8	321.597
9	312.391
10	337.706
11	348.848
12	339.990
13	381.885
14	408.734
15	397.691
16	367.035
17	356.707
18	343.112
19	349.480
20	330.612
21	351.774
22	356.685
23	363.848
24	364.507
25	361.841
26	361.326
27	366.335
28	373.965
29	374.155
30	370.008
31	377.791
32	368.270
33	346.018
34	314.891
35	294.397
36	299.558
37	315.597
38	316.769
39	358.976
40	392.120
41	418.056
42	435.553
43	476.533
44	505.373
45	518.807
46	518.683
47	552.555
48	565.363
49	513.167
50	481.659
51	486.881
52	473.554
53	489.164
54	474.486
55	539.178
56	592.772
57	644.170
58	679.827
59	704.896
60	723.987
61	854.152
62	990.268
63	1062.933
64	1133.753
65	1234.348
66	1221.807
67	1171.725
68	1081.706
69	1067.726
70	1079.096
71	1016.554
72	951.286
73	874.524
74	826.434
75	787.324
76	736.475
77	697.706
78	738.252
79	867.196
80	948.838
81	1020.606
82	1117.973
83	1231.437
84	1322.239
85	1331.681
86	1332.644
87	1350.368
88	1352.290
89	1333.396
90	1319.867
91	1326.099
92	1281.869
93	1275.310
94	1272.174
95	1334.292
96	1427.522
97	1482.793
98	1512.806
99	1537.075
100	1538.622
101	1503.487
102	1467.635
103	1497.420
104	1587.612
105	1550.348
106	1488.477
107	1421.192
108	1305.756
109	1212.110
110	1122.551
111	1071.989
112	999.457
113	983.648
114	988.099
115	1013.284
116	1073.794
117	1172.139
118	1301.687
119	1377.969
120	1307.708
121	1150.204
122	1116.424
123	1172.286
124	1196.873
125	1214.703
126	1314.267
127	1308.086
128	1238.383
129	1225.426
130	1230.058
131	1257.541
132	1248.108
133	1221.842
134	1109.340
135	1054.705
136	1131.746
137	1241.987
138	1305.685
139	1431.785
140	1528.233
141	1661.399
142	1745.239
143	1738.588
144	1774.455
145	1798.903
146	1722.389
147	1734.923
148	1770.704
149	1813.812
150	1816.654
151	1876.131
152	1947.214
153	2010.032
154	2162.111
155	2250.342
