# Supplementary material for: Single-cell transcriptomics of vomeronasal neuroepithelium reveals a differential endoplasmic reticulum environment amongst neuronal subtypes
Source: eLife. 2024 Dec 13;13:RP98250. doi: 10.7554/eLife.98250 (PMC11643622; doi:10.7554/eLife.98250)
Supplement: Figure 7—source data 1. [file elife-98250-fig7-data1.zip › Figure 7-Source Data 1 /Calnexin/0017_section_Omp_intensity_ROI4.csv]

	Value
1	1582.171
2	1687.311
3	1711.389
4	1730.013
5	1648.574
6	1639.584
7	1628.427
8	1551.352
9	1435.423
10	1372.102
11	1388.067
12	1425.174
13	1503.143
14	1501.381
15	1340.979
16	1262.113
17	1297.094
18	1360.249
19	1385.746
20	1379.136
21	1403.380
22	1436.461
23	1412.104
24	1380.741
25	1380.979
26	1468.133
27	1465.763
28	1376.910
29	1378.892
30	1450.677
31	1509.574
32	1481.416
33	1474.162
34	1537.229
35	1602.719
36	1482.977
37	1477.446
38	1455.960
39	1469.152
40	1503.714
41	1468.022
42	1464.253
43	1396.024
44	1379.152
45	1374.541
46	1411.118
47	1441.824
48	1433.513
49	1469.524
50	1548.358
51	1635.589
52	1569.458
53	1374.984
54	1311.670
55	1298.263
56	1317.057
57	1323.152
58	1314.983
59	1247.654
60	1295.027
61	1313.971
62	1296.801
63	1312.371
64	1345.809
65	1314.677
66	1319.268
67	1295.901
68	1301.154
69	1392.128
70	1416.062
71	1339.814
72	1228.609
73	1205.794
74	1242.260
75	1214.955
76	1231.116
77	1277.904
78	1351.213
79	1415.812
80	1350.892
81	1331.309
82	1321.665
83	1267.372
84	1230.912
85	1231.545
86	1271.718
87	1325.272
88	1332.599
89	1249.358
90	1194.578
91	1254.251
92	1285.531
93	1239.804
94	1157.200
95	1115.247
96	1129.240
97	1236.255
98	1337.851
99	1377.126
100	1487.450
101	1570.509
102	1569.885
103	1648.243
104	1503.047
105	1422.822
106	1487.212
107	1651.559
108	1732.712
109	1710.371
110	1701.209
111	1720.402
112	1517.264
113	1323.869
114	1158.137
115	1193.509
116	1242.212
117	1193.504
118	1185.772
119	1229.355
120	1352.361
121	1458.548
122	1513.731
123	1664.026
124	1690.271
