# Supplementary material for: Single-cell transcriptomics of vomeronasal neuroepithelium reveals a differential endoplasmic reticulum environment amongst neuronal subtypes
Source: eLife. 2024 Dec 13;13:RP98250. doi: 10.7554/eLife.98250 (PMC11643622; doi:10.7554/eLife.98250)
Supplement: Figure 7—source data 1. [file elife-98250-fig7-data1.zip › Figure 7-Source Data 1 /Calnexin/0004_section_Omp_intensity_ROI4.csv]

	Value
1	1231.119
2	1267.299
3	1286.876
4	1282.843
5	1217.321
6	1204.224
7	1242.519
8	1216.025
9	1186.750
10	1147.960
11	1100.917
12	1139.600
13	1184.406
14	1204.717
15	1163.467
16	1123.697
17	1123.853
18	1193.812
19	1226.442
20	1231.848
21	1236.965
22	1192.862
23	1156.164
24	1116.913
25	1026.860
26	996.059
27	972.817
28	954.721
29	1004.618
30	1077.080
31	1106.138
32	1148.164
33	1142.220
34	1140.033
35	1138.052
36	1113.032
37	1098.087
38	1216.310
39	1318.303
40	1386.079
41	1374.528
42	1306.736
43	1227.497
44	1186.297
45	1178.212
46	1117.138
47	1142.342
48	1147.959
49	1096.631
50	1089.669
51	1053.525
52	1061.565
53	1058.876
54	1098.942
55	1165.776
56	1215.873
57	1261.341
58	1282.393
59	1247.746
60	1216.579
61	1201.358
62	1138.786
63	1104.183
64	1067.663
65	991.435
66	983.680
67	1028.019
68	1033.029
69	1055.894
70	1112.432
71	1164.151
72	1170.360
73	1151.751
74	1192.518
75	1291.431
76	1373.987
77	1367.619
78	1350.819
79	1367.188
80	1368.666
81	1288.103
82	1251.928
83	1269.518
84	1281.716
85	1238.117
86	1194.256
87	1167.908
88	1139.952
89	1085.355
90	1089.521
91	1102.929
92	1072.260
93	1063.333
94	1113.004
95	1254.645
96	1319.000
97	1244.164
98	1158.191
99	1153.509
100	1152.181
101	1168.618
102	1215.584
103	1157.369
104	1103.783
105	1120.678
106	1091.254
107	1050.075
108	1088.675
109	1092.214
110	1021.673
111	993.672
112	945.675
113	905.034
114	908.975
115	924.531
116	971.167
117	1006.036
118	992.494
119	1054.780
120	1147.491
121	1159.063
122	1106.253
123	1100.514
124	1116.696
125	1148.882
126	1178.543
127	1177.590
128	1146.455
129	1117.356
130	1107.298
131	1110.816
132	1063.393
133	1019.719
134	1002.279
135	952.715
136	974.038
137	1006.358
138	1112.401
139	1171.123
140	1138.958
141	1161.593
142	1179.650
143	1178.109
144	1165.058
145	1184.060
146	1252.969
147	1268.625
148	1245.689
149	1134.722
150	1037.920
151	955.348
152	920.289
153	907.676
