# Supplementary material for: Single-cell transcriptomics of vomeronasal neuroepithelium reveals a differential endoplasmic reticulum environment amongst neuronal subtypes
Source: eLife. 2024 Dec 13;13:RP98250. doi: 10.7554/eLife.98250 (PMC11643622; doi:10.7554/eLife.98250)
Supplement: Figure 7—source data 1. [file elife-98250-fig7-data1.zip › Figure 7-Source Data 1 /Calnexin/0020_section_Omp_intensity_ROI2.csv]

	Value
1	1397.228
2	1437.592
3	1436.011
4	1391.484
5	1304.952
6	1297.830
7	1367.488
8	1340.813
9	1263.905
10	1264.640
11	1291.065
12	1279.780
13	1290.749
14	1329.560
15	1310.155
16	1316.054
17	1469.976
18	1558.742
19	1554.602
20	1509.961
21	1380.240
22	1282.912
23	1300.726
24	1308.522
25	1294.404
26	1358.063
27	1377.132
28	1279.393
29	1235.556
30	1182.796
31	1163.898
32	1208.319
33	1203.202
34	1312.969
35	1560.356
36	1486.750
37	1272.064
38	1204.731
39	1223.397
40	1278.590
41	1316.817
42	1374.588
43	1479.095
44	1609.729
45	1656.533
46	1577.422
47	1428.926
48	1335.119
49	1376.951
50	1410.813
51	1451.255
52	1434.291
53	1361.101
54	1330.129
55	1450.593
56	1515.779
57	1470.774
58	1431.904
59	1387.490
60	1359.745
61	1288.319
62	1144.708
63	1049.039
64	1061.762
65	1150.028
66	1195.726
67	1193.213
68	1211.660
69	1234.161
70	1220.682
71	1203.462
72	1135.231
73	1174.395
74	1252.975
75	1240.985
76	1202.858
77	1188.467
78	1282.433
79	1361.077
80	1400.831
81	1366.200
82	1312.691
83	1353.538
84	1407.518
85	1430.805
86	1492.088
87	1467.239
88	1385.572
89	1319.720
90	1356.942
91	1381.196
92	1431.067
93	1575.214
94	1659.752
95	1620.551
96	1484.629
97	1429.215
98	1361.349
99	1333.923
100	1320.907
101	1287.462
102	1216.405
103	1246.379
104	1381.784
105	1579.130
106	1768.110
107	1768.097
108	1640.986
109	1344.671
110	1094.067
111	1052.812
112	1052.235
113	1107.494
114	1106.154
115	1088.335
116	1095.394
117	1144.365
