# Supplementary material for: Single-cell transcriptomics of vomeronasal neuroepithelium reveals a differential endoplasmic reticulum environment amongst neuronal subtypes
Source: eLife. 2024 Dec 13;13:RP98250. doi: 10.7554/eLife.98250 (PMC11643622; doi:10.7554/eLife.98250)
Supplement: Figure 7—source data 1. [file elife-98250-fig7-data1.zip › Figure 7-Source Data 1 /Calnexin/0018_section_KDEL_intensity_ROI1.csv]

	Value
1	412.034
2	425.890
3	427.751
4	388.805
5	331.653
6	307.525
7	309.749
8	284.992
9	289.381
10	312.346
11	347.452
12	352.603
13	331.172
14	345.485
15	336.536
16	333.275
17	324.195
18	272.643
19	263.601
20	257.583
21	265.368
22	268.282
23	273.770
24	260.298
25	259.274
26	284.624
27	308.575
28	333.476
29	395.244
30	364.310
31	331.837
32	324.849
33	344.335
34	345.162
35	388.233
36	452.341
37	503.455
38	533.537
39	530.889
40	550.922
41	572.264
42	567.729
43	484.136
44	369.012
45	331.096
46	317.391
47	314.454
48	325.370
49	360.677
50	435.643
51	505.357
52	561.003
53	613.967
54	705.829
55	871.498
56	1012.715
57	1062.031
58	1073.917
59	1090.420
60	1038.982
61	960.233
62	923.559
63	923.748
64	898.201
65	888.675
66	936.006
67	1054.540
68	1138.053
69	1139.129
70	1126.837
71	1026.055
72	1035.365
73	1075.423
74	1098.452
75	1070.109
76	1055.700
77	1012.037
78	963.659
79	967.556
80	974.270
81	923.556
82	863.383
83	929.253
84	996.069
85	1078.670
86	1143.296
87	1157.307
88	1183.333
89	1171.221
90	1111.103
91	1051.818
92	1013.386
93	988.383
94	973.652
95	935.882
96	903.657
97	896.478
98	936.741
99	1025.928
100	1038.639
101	1092.330
102	1125.351
103	1073.974
104	1050.108
105	1046.364
106	1067.124
107	1132.191
108	1199.970
109	1206.835
110	1282.782
111	1350.747
112	1262.523
113	1263.170
114	1280.248
115	1421.740
116	1612.647
117	1823.879
118	2014.913
119	2116.429
120	2127.748
121	2100.944
122	2064.436
123	2119.582
124	2116.607
125	2071.501
126	1952.403
127	1835.873
128	1707.176
129	1472.163
130	1162.487
