# Supplementary material for: Single-cell transcriptomics of vomeronasal neuroepithelium reveals a differential endoplasmic reticulum environment amongst neuronal subtypes
Source: eLife. 2024 Dec 13;13:RP98250. doi: 10.7554/eLife.98250 (PMC11643622; doi:10.7554/eLife.98250)
Supplement: Figure 7—source data 1. [file elife-98250-fig7-data1.zip › Figure 7-Source Data 1 /Calnexin/0012_section_Calnexin_intensity_ROI1.csv]

	Value
1	935.501
2	985.113
3	996.659
4	965.596
5	939.054
6	920.689
7	903.194
8	930.580
9	902.994
10	866.978
11	866.400
12	839.809
13	873.023
14	884.063
15	813.208
16	806.934
17	848.374
18	830.371
19	808.066
20	821.601
21	851.772
22	811.865
23	793.604
24	795.012
25	818.913
26	848.265
27	896.944
28	915.107
29	922.951
30	916.827
31	889.954
32	905.834
33	899.376
34	890.971
35	915.942
36	996.145
37	1032.077
38	1004.105
39	962.361
40	943.882
41	892.231
42	871.227
43	888.615
44	922.048
45	911.532
46	960.810
47	960.971
48	1007.160
49	990.114
50	897.342
51	889.365
52	888.833
53	881.004
54	876.174
55	878.678
56	925.929
57	940.819
58	938.233
59	946.951
60	1053.586
61	1158.749
62	1194.769
63	1259.727
64	1312.055
65	1357.404
66	1374.033
67	1365.609
68	1336.676
69	1332.217
70	1317.501
71	1195.292
72	1165.341
73	1135.047
74	1088.939
75	1094.655
76	1086.596
77	1057.510
78	1108.790
79	1214.601
80	1312.284
81	1381.742
82	1475.409
83	1608.957
84	1519.860
85	1436.710
86	1404.913
87	1397.049
88	1326.145
89	1270.964
90	1293.143
91	1351.929
92	1276.929
93	1216.542
94	1245.896
95	1213.888
96	1230.032
97	1303.855
98	1425.326
99	1542.520
100	1649.524
101	1717.240
102	1813.098
103	1926.315
104	1960.320
105	1954.923
106	1919.013
107	1950.901
108	2020.169
109	2131.619
110	2204.301
111	2219.601
112	2030.024
113	1832.597
114	1737.039
115	1514.559
116	1345.662
117	1296.059
118	1347.361
119	1349.053
120	1372.182
121	1494.812
122	1672.362
123	1826.877
124	1839.910
125	1843.485
126	1831.636
127	1783.814
128	1804.475
129	1830.220
130	1914.919
131	1870.404
