# Supplementary material for: Single-cell transcriptomics of vomeronasal neuroepithelium reveals a differential endoplasmic reticulum environment amongst neuronal subtypes
Source: eLife. 2024 Dec 13;13:RP98250. doi: 10.7554/eLife.98250 (PMC11643622; doi:10.7554/eLife.98250)
Supplement: Figure 7—source data 1. [file elife-98250-fig7-data1.zip › Figure 7-Source Data 1 /Calnexin/0002_section_Omp_intensity_ROI4.csv]

	Value
1	1157.341
2	1207.428
3	1209.885
4	1233.867
5	1323.333
6	1384.704
7	1310.927
8	1227.001
9	1191.424
10	1225.435
11	1264.679
12	1315.322
13	1418.629
14	1470.771
15	1387.011
16	1240.010
17	1036.611
18	967.139
19	1035.790
20	1153.682
21	1246.986
22	1339.440
23	1401.013
24	1358.099
25	1321.177
26	1292.530
27	1297.615
28	1324.529
29	1392.985
30	1428.582
31	1363.340
32	1251.729
33	1286.286
34	1328.025
35	1367.324
36	1373.663
37	1474.450
38	1504.118
39	1540.266
40	1591.799
41	1599.937
42	1532.548
43	1447.480
44	1415.056
45	1372.118
46	1317.605
47	1253.629
48	1162.683
49	1094.980
50	1071.865
51	1054.823
52	1050.630
53	1070.780
54	1131.259
55	1139.950
56	1170.755
57	1239.369
58	1280.666
59	1223.103
60	1133.692
61	1051.600
62	1032.926
63	1035.100
64	1028.920
65	1029.537
66	1004.792
67	1014.554
68	1023.860
69	1013.911
70	1024.791
71	1006.169
72	1079.600
73	1145.233
74	1212.340
75	1181.122
76	1097.278
77	1152.379
78	1284.799
79	1288.721
80	1182.120
81	1088.395
82	1057.254
83	1099.443
84	1150.957
85	1234.807
86	1351.002
87	1485.381
88	1454.227
89	1334.179
90	1276.878
91	1211.803
92	1156.084
93	1160.624
94	1211.205
95	1279.615
96	1284.481
97	1252.631
98	1257.519
99	1265.963
100	1231.369
101	1205.626
102	1164.155
103	1215.530
104	1243.583
105	1289.621
106	1357.450
107	1387.303
108	1408.655
109	1450.851
110	1501.296
111	1668.202
112	1650.762
113	1514.262
114	1446.128
115	1368.010
116	1304.895
117	1245.322
118	1183.077
119	1177.044
120	1104.270
121	1109.795
122	1347.848
123	1417.303
124	1311.661
125	1254.144
126	1248.407
127	1278.810
128	1242.971
129	1273.906
130	1369.254
131	1334.204
132	1282.687
133	1242.824
134	1191.600
135	1250.908
136	1436.400
137	1482.376
138	1371.543
139	1298.610
140	1296.400
141	1321.768
142	1366.045
143	1290.528
144	1242.739
145	1194.145
146	1186.750
147	1188.350
148	1182.749
149	1199.175
150	1194.053
151	1104.067
152	1040.529
153	1076.297
154	1103.143
155	1093.506
