# Supplementary material for: Single-cell transcriptomics of vomeronasal neuroepithelium reveals a differential endoplasmic reticulum environment amongst neuronal subtypes
Source: eLife. 2024 Dec 13;13:RP98250. doi: 10.7554/eLife.98250 (PMC11643622; doi:10.7554/eLife.98250)
Supplement: Figure 7—source data 1. [file elife-98250-fig7-data1.zip › Figure 7-Source Data 1 /Calnexin/0007_section_KDEL_intensity_ROI4.csv]

	Value
1	366.806
2	384.511
3	422.551
4	417.309
5	422.871
6	432.437
7	414.517
8	391.365
9	373.241
10	384.290
11	406.889
12	434.236
13	441.333
14	450.970
15	463.066
16	496.263
17	530.133
18	523.923
19	535.371
20	540.386
21	529.604
22	493.147
23	467.883
24	455.627
25	433.715
26	422.984
27	428.044
28	447.133
29	444.443
30	411.592
31	426.268
32	450.686
33	458.167
34	445.535
35	445.753
36	440.150
37	414.939
38	389.362
39	399.814
40	410.286
41	448.549
42	459.193
43	480.023
44	463.775
45	446.753
46	442.322
47	476.132
48	516.683
49	560.157
50	578.548
51	606.027
52	600.789
53	638.371
54	683.607
55	708.885
56	772.920
57	891.178
58	1016.705
59	1143.722
60	1231.561
61	1311.070
62	1261.755
63	1106.517
64	1037.204
65	978.115
66	971.201
67	1011.434
68	1092.270
69	1161.892
70	1159.732
71	1138.649
72	1194.074
73	1233.701
74	1296.208
75	1449.857
76	1576.577
77	1597.794
78	1599.045
79	1602.469
80	1585.461
81	1468.935
82	1448.864
83	1535.872
84	1598.461
85	1640.488
86	1650.058
87	1611.777
88	1488.999
89	1288.000
90	1246.768
91	1250.783
92	1162.127
93	1171.298
94	1286.510
95	1422.629
96	1578.632
97	1579.730
98	1540.131
99	1586.687
100	1618.428
101	1546.326
102	1393.311
103	1239.210
104	1093.681
105	1071.301
106	998.542
107	925.193
108	937.803
109	983.223
110	998.230
111	1142.622
112	1335.175
113	1485.765
114	1630.506
115	1828.151
116	2000.529
117	2048.637
118	2049.625
119	2071.470
120	2057.635
121	1968.758
122	1818.182
123	1601.741
124	1423.668
125	1228.624
126	1074.266
127	1025.227
128	1083.373
129	1145.932
130	1193.037
131	1296.914
132	1578.196
133	1831.771
134	1913.868
135	1894.358
136	1851.489
137	1713.620
138	1530.176
139	1417.713
140	1331.407
141	1253.836
142	1224.322
143	1339.568
144	1501.369
145	1577.570
146	1546.518
147	1422.058
148	1333.447
149	1373.225
150	1443.729
