# Supplementary material for: Single-cell transcriptomics of vomeronasal neuroepithelium reveals a differential endoplasmic reticulum environment amongst neuronal subtypes
Source: eLife. 2024 Dec 13;13:RP98250. doi: 10.7554/eLife.98250 (PMC11643622; doi:10.7554/eLife.98250)
Supplement: Figure 7—source data 1. [file elife-98250-fig7-data1.zip › Figure 7-Source Data 1 /Calnexin/0011_section_Omp_intensity_ROI4.csv]

	Value
1	1087.078
2	1089.613
3	1127.781
4	1195.673
5	1263.136
6	1343.832
7	1376.766
8	1378.455
9	1341.746
10	1294.517
11	1262.937
12	1283.939
13	1345.966
14	1371.895
15	1387.338
16	1413.561
17	1375.746
18	1260.704
19	1253.822
20	1308.676
21	1226.286
22	1196.575
23	1232.904
24	1261.952
25	1236.977
26	1292.398
27	1331.120
28	1430.876
29	1459.577
30	1403.726
31	1295.154
32	1217.582
33	1263.979
34	1291.054
35	1314.467
36	1259.803
37	1258.733
38	1239.371
39	1225.166
40	1201.297
41	1166.407
42	1195.598
43	1212.015
44	1189.154
45	1222.457
46	1218.871
47	1283.733
48	1301.351
49	1307.578
50	1274.233
51	1209.812
52	1200.309
53	1272.545
54	1354.689
55	1430.596
56	1489.068
57	1561.537
58	1704.659
59	1717.582
60	1607.866
61	1509.126
62	1456.491
63	1415.328
64	1320.217
65	1342.914
66	1372.151
67	1321.974
68	1293.635
69	1314.959
70	1241.872
71	1185.645
72	1165.092
73	1152.859
74	1144.325
75	1162.885
76	1229.554
77	1315.557
78	1412.075
79	1485.370
80	1492.396
81	1517.921
82	1472.754
83	1328.631
84	1150.624
85	1063.158
86	1075.364
87	1098.065
88	1167.395
89	1261.827
90	1217.917
91	1285.139
92	1461.770
93	1592.701
94	1693.382
95	1618.189
96	1611.264
97	1516.317
98	1423.977
99	1360.446
100	1470.904
101	1622.299
102	1744.654
103	1687.627
104	1659.108
105	1560.768
106	1439.409
107	1347.519
