# Supplementary material for: Single-cell transcriptomics of vomeronasal neuroepithelium reveals a differential endoplasmic reticulum environment amongst neuronal subtypes
Source: eLife. 2024 Dec 13;13:RP98250. doi: 10.7554/eLife.98250 (PMC11643622; doi:10.7554/eLife.98250)
Supplement: Figure 7—source data 1. [file elife-98250-fig7-data1.zip › Figure 7-Source Data 1 /Calnexin/0020_section_Omp_intensity_ROI3.csv]

	Value
1	1208.198
2	1207.374
3	1200.063
4	1190.804
5	1187.738
6	1254.431
7	1379.232
8	1369.998
9	1218.992
10	1129.120
11	1317.874
12	1446.544
13	1408.511
14	1366.651
15	1372.801
16	1351.567
17	1380.575
18	1382.389
19	1318.391
20	1251.523
21	1249.288
22	1268.974
23	1249.200
24	1215.097
25	1203.664
26	1223.836
27	1333.538
28	1436.803
29	1484.660
30	1438.377
31	1456.515
32	1376.149
33	1263.568
34	1236.362
35	1281.799
36	1330.364
37	1351.449
38	1309.290
39	1238.745
40	1192.323
41	1214.176
42	1339.959
43	1413.813
44	1415.540
45	1398.499
46	1358.642
47	1392.865
48	1462.489
49	1517.919
50	1523.509
51	1450.295
52	1331.328
53	1267.744
54	1200.433
55	1197.899
56	1158.571
57	1180.587
58	1269.377
59	1305.379
60	1311.074
61	1286.863
62	1274.547
63	1279.517
64	1255.132
65	1236.287
66	1227.201
67	1250.813
68	1253.073
69	1240.272
70	1207.845
71	1241.236
72	1293.958
73	1244.806
74	1141.317
75	1062.778
76	1096.793
77	1208.765
78	1204.816
79	1147.121
80	1206.496
81	1233.498
82	1240.393
83	1286.182
84	1382.171
85	1424.237
86	1376.274
87	1307.922
88	1263.828
89	1189.213
90	1191.945
91	1221.528
92	1259.356
93	1258.086
94	1286.812
95	1372.217
96	1429.689
97	1437.344
98	1388.961
99	1390.876
100	1396.205
101	1342.875
102	1320.532
103	1331.113
104	1280.592
105	1159.755
106	1098.646
107	1136.508
108	1206.086
109	1266.652
110	1276.797
111	1266.581
112	1270.685
113	1278.869
114	1269.882
115	1225.525
116	1204.461
117	1218.726
118	1183.984
119	1076.615
120	969.642
121	903.140
122	909.615
123	1003.615
124	1081.754
