# Supplementary material for: Single-cell transcriptomics of vomeronasal neuroepithelium reveals a differential endoplasmic reticulum environment amongst neuronal subtypes
Source: eLife. 2024 Dec 13;13:RP98250. doi: 10.7554/eLife.98250 (PMC11643622; doi:10.7554/eLife.98250)
Supplement: Figure 7—source data 1. [file elife-98250-fig7-data1.zip › Figure 7-Source Data 1 /Calnexin/0001_section_Calnexin_intensity_ROI1.csv]

	Value
1	789.240
2	775.531
3	841.071
4	887.118
5	902.114
6	922.690
7	881.881
8	863.866
9	820.189
10	805.759
11	858.240
12	895.657
13	966.286
14	1065.909
15	1133.278
16	1075.234
17	1053.031
18	962.742
19	833.055
20	762.130
21	764.695
22	759.170
23	744.515
24	756.011
25	801.438
26	884.504
27	934.944
28	850.913
29	762.391
30	734.859
31	752.687
32	802.584
33	886.409
34	961.725
35	966.207
36	928.948
37	899.716
38	852.507
39	912.430
40	944.250
41	908.378
42	914.127
43	972.379
44	1015.150
45	1052.921
46	1048.357
47	1024.026
48	909.148
49	876.958
50	909.565
51	946.287
52	924.357
53	883.868
54	882.288
55	827.554
56	833.046
57	839.750
58	851.134
59	900.425
60	916.721
61	869.872
62	856.930
63	914.896
64	1005.011
65	963.445
66	979.305
67	966.239
68	913.467
69	927.925
70	991.316
71	991.379
72	1009.518
73	1084.809
74	996.687
75	896.901
76	875.657
77	914.257
78	959.277
79	1005.516
80	1084.133
81	1164.810
82	1135.226
83	1045.366
84	910.292
85	813.611
86	844.167
87	1003.200
88	1092.851
89	1063.716
90	1003.586
91	957.117
92	986.558
93	1018.485
94	1044.260
95	986.632
96	983.889
97	974.439
98	970.172
99	916.346
100	917.912
101	974.787
102	1120.761
103	1238.785
104	1200.420
105	1159.852
106	1114.460
107	1077.694
108	1059.899
109	1069.328
110	1127.054
111	1177.867
112	1181.493
113	1169.977
114	1189.927
115	1221.841
116	1159.808
117	1158.094
118	1203.655
119	1256.548
120	1301.612
121	1381.208
122	1446.484
123	1422.575
124	1415.292
125	1406.674
126	1413.509
127	1431.975
128	1450.369
129	1542.079
130	1576.640
131	1594.641
132	1575.119
133	1531.473
134	1497.402
135	1446.933
136	1383.645
137	1307.024
138	1330.111
139	1375.364
140	1510.102
141	1557.535
142	1489.194
143	1397.568
144	1472.400
145	1544.149
146	1562.008
147	1477.786
148	1459.028
149	1387.573
150	1316.114
151	1428.892
152	1541.953
153	1560.902
154	1530.962
155	1593.338
156	1723.741
157	1888.546
158	2056.118
159	1841.243
