# Supplementary material for: Single-cell transcriptomics of vomeronasal neuroepithelium reveals a differential endoplasmic reticulum environment amongst neuronal subtypes
Source: eLife. 2024 Dec 13;13:RP98250. doi: 10.7554/eLife.98250 (PMC11643622; doi:10.7554/eLife.98250)
Supplement: Figure 7—source data 1. [file elife-98250-fig7-data1.zip › Figure 7-Source Data 1 /Calnexin/0010_section_KDEL_intensity_ROI2.csv]

	Value
1	807.693
2	848.763
3	820.521
4	793.231
5	805.714
6	806.484
7	778.651
8	747.267
9	728.492
10	746.524
11	712.728
12	724.065
13	725.589
14	709.024
15	696.826
16	706.910
17	653.880
18	549.616
19	485.203
20	483.333
21	496.676
22	484.339
23	513.497
24	622.019
25	708.671
26	748.703
27	721.635
28	640.256
29	608.320
30	540.016
31	444.139
32	382.939
33	375.364
34	391.877
35	397.061
36	380.556
37	372.738
38	348.721
39	339.510
40	349.412
41	351.100
42	368.494
43	346.409
44	324.087
45	319.606
46	321.404
47	342.984
48	349.514
49	419.773
50	441.858
51	434.172
52	433.600
53	444.196
54	441.223
55	456.934
56	455.059
57	433.569
58	448.598
59	446.603
60	438.246
61	465.568
62	528.735
63	585.115
64	606.586
65	657.962
66	737.732
67	810.441
68	820.615
69	819.689
70	877.707
71	880.013
72	918.047
73	968.358
74	1028.393
75	1000.159
76	978.692
77	1027.740
78	1011.836
79	1021.266
80	1031.022
81	1044.900
82	996.550
83	928.062
84	856.121
85	748.990
86	707.925
87	720.838
88	770.721
89	841.369
90	868.359
91	871.844
92	912.250
93	1004.947
94	1102.903
95	1167.627
96	1236.910
97	1291.754
98	1270.599
99	1224.457
100	1309.561
101	1439.652
102	1480.761
103	1564.611
104	1639.609
105	1579.994
106	1561.165
107	1590.372
108	1536.191
109	1455.452
110	1336.491
111	1249.696
112	1204.844
113	1221.952
114	1280.728
115	1366.275
116	1518.464
117	1611.787
118	1720.460
119	1734.368
120	1699.300
121	1735.662
122	1760.851
123	1733.721
124	1667.299
125	1553.128
126	1482.412
127	1471.122
128	1450.267
129	1300.751
130	1113.835
131	1031.653
132	1032.077
133	1011.020
134	1098.326
135	1292.425
136	1433.755
137	1537.840
138	1573.207
139	1563.950
140	1568.139
141	1443.701
142	1275.405
143	1139.539
144	1037.428
145	931.993
146	894.268
147	840.823
148	851.613
149	880.347
150	998.678
151	1085.958
152	1107.383
153	1148.169
154	1201.117
155	1285.092
156	1392.891
157	1462.406
158	1494.929
159	1481.195
160	1373.941
161	1235.705
162	1208.983
163	1275.819
164	1282.006
165	1245.898
166	1200.518
167	1190.270
