# Supplementary material for: Single-cell transcriptomics of vomeronasal neuroepithelium reveals a differential endoplasmic reticulum environment amongst neuronal subtypes
Source: eLife. 2024 Dec 13;13:RP98250. doi: 10.7554/eLife.98250 (PMC11643622; doi:10.7554/eLife.98250)
Supplement: Figure 7—source data 1. [file elife-98250-fig7-data1.zip › Figure 7-Source Data 1 /Calnexin/0017_section_Omp_intensity_ROI1.csv]

	Value
1	1305.794
2	1289.623
3	1306.491
4	1302.910
5	1279.695
6	1291.157
7	1313.468
8	1376.955
9	1388.981
10	1321.827
11	1353.526
12	1397.978
13	1320.255
14	1276.103
15	1310.323
16	1418.081
17	1412.709
18	1455.988
19	1490.822
20	1508.704
21	1427.672
22	1391.571
23	1371.157
24	1363.699
25	1375.628
26	1339.595
27	1307.486
28	1309.781
29	1331.749
30	1370.061
31	1415.801
32	1391.481
33	1338.823
34	1334.913
35	1381.857
36	1370.324
37	1311.263
38	1262.855
39	1243.534
40	1262.701
41	1345.615
42	1368.262
43	1278.790
44	1183.768
45	1154.445
46	1223.182
47	1286.780
48	1389.904
49	1520.674
50	1479.255
51	1379.060
52	1311.265
53	1266.421
54	1355.966
55	1394.819
56	1343.013
57	1404.985
58	1446.047
59	1451.142
60	1498.240
61	1553.643
62	1454.762
63	1427.490
64	1304.376
65	1225.071
66	1171.637
67	1162.830
68	1253.164
69	1306.186
70	1359.581
71	1396.562
72	1418.245
73	1521.175
74	1455.384
75	1351.450
76	1393.820
77	1441.229
78	1458.739
79	1454.855
80	1293.471
81	1158.762
82	1047.431
83	1005.741
84	1019.934
85	1008.429
86	1035.312
87	1130.385
88	1180.675
89	1212.563
90	1277.410
91	1284.716
92	1227.633
93	1207.527
94	1211.164
95	1238.240
96	1235.983
97	1266.038
98	1325.664
99	1363.679
100	1348.568
101	1329.010
102	1318.500
103	1315.944
104	1251.199
105	1152.944
106	1087.545
107	1034.987
108	1042.270
109	1144.123
110	1241.456
111	1217.089
112	1168.672
113	1135.591
114	1073.984
115	1040.137
116	1077.551
117	1187.679
118	1157.769
119	1168.246
120	1296.684
121	1338.324
122	1326.958
123	1266.615
