# Supplementary material for: Single-cell transcriptomics of vomeronasal neuroepithelium reveals a differential endoplasmic reticulum environment amongst neuronal subtypes
Source: eLife. 2024 Dec 13;13:RP98250. doi: 10.7554/eLife.98250 (PMC11643622; doi:10.7554/eLife.98250)
Supplement: Figure 7—source data 1. [file elife-98250-fig7-data1.zip › Figure 7-Source Data 1 /Calnexin/0002_section_Calnexin_intensity_ROI3.csv]

	Value
1	1015.018
2	1014.416
3	991.193
4	928.945
5	892.561
6	874.310
7	858.874
8	893.070
9	994.271
10	1017.737
11	1032.498
12	1120.192
13	1127.756
14	1081.027
15	1011.325
16	944.279
17	944.442
18	975.877
19	933.255
20	910.162
21	918.084
22	883.061
23	882.821
24	838.310
25	840.252
26	854.105
27	880.990
28	855.778
29	836.204
30	852.780
31	910.934
32	927.689
33	916.815
34	915.316
35	898.160
36	850.831
37	807.051
38	785.549
39	809.941
40	886.102
41	927.471
42	856.961
43	830.661
44	861.453
45	881.478
46	920.542
47	980.424
48	1049.262
49	1071.426
50	1074.968
51	1049.901
52	1049.975
53	1058.460
54	1030.668
55	996.866
56	930.401
57	865.327
58	904.282
59	981.719
60	994.577
61	1001.865
62	1023.582
63	1026.606
64	1075.574
65	1008.179
66	999.097
67	1010.620
68	1017.134
69	1032.327
70	990.699
71	929.397
72	941.026
73	943.643
74	972.204
75	1012.391
76	1023.268
77	1029.481
78	1052.896
79	1060.375
80	1114.627
81	1135.042
82	1087.681
83	1085.773
84	1071.573
85	1050.094
86	1140.140
87	1167.491
88	1267.006
89	1386.728
90	1430.101
91	1348.425
92	1255.153
93	1265.763
94	1298.869
95	1384.496
96	1518.441
97	1505.505
98	1375.747
99	1287.165
100	1333.333
101	1540.915
102	1657.763
103	1664.272
104	1685.548
105	1638.996
106	1540.783
107	1483.357
108	1405.652
109	1397.650
110	1464.081
111	1459.095
112	1361.460
113	1232.858
114	1183.586
115	1160.284
116	1205.073
117	1237.473
118	1239.388
119	1277.949
120	1307.104
121	1358.055
122	1497.015
123	1671.204
124	1786.881
125	1884.905
126	1929.313
127	1811.426
128	1691.500
129	1592.004
130	1539.605
131	1514.654
132	1590.365
133	1653.880
134	1640.396
135	1631.808
136	1624.488
137	1636.230
138	1684.817
139	1799.903
140	1821.770
141	1720.467
142	1685.348
143	1572.094
144	1300.722
