# Supplementary material for: Single-cell transcriptomics of vomeronasal neuroepithelium reveals a differential endoplasmic reticulum environment amongst neuronal subtypes
Source: eLife. 2024 Dec 13;13:RP98250. doi: 10.7554/eLife.98250 (PMC11643622; doi:10.7554/eLife.98250)
Supplement: Figure 7—source data 1. [file elife-98250-fig7-data1.zip › Figure 7-Source Data 1 /Calnexin/0002_section_KDEL_intensity_ROI3.csv]

	Value
1	395.142
2	411.007
3	413.595
4	384.665
5	387.634
6	388.673
7	411.483
8	413.530
9	409.114
10	401.919
11	423.990
12	436.564
13	452.214
14	421.024
15	401.428
16	419.191
17	413.780
18	397.924
19	389.406
20	397.690
21	390.622
22	353.160
23	335.655
24	332.346
25	381.180
26	386.165
27	390.246
28	422.975
29	452.974
30	477.465
31	487.317
32	468.039
33	480.338
34	465.669
35	447.281
36	423.866
37	404.830
38	399.171
39	380.051
40	388.589
41	397.372
42	396.302
43	383.740
44	371.306
45	352.061
46	338.021
47	329.086
48	349.091
49	364.044
50	371.007
51	392.152
52	384.210
53	381.823
54	355.821
55	353.935
56	341.992
57	350.895
58	365.704
59	393.100
60	369.058
61	352.280
62	340.346
63	355.327
64	356.091
65	350.255
66	365.743
67	387.277
68	416.821
69	424.555
70	434.538
71	467.192
72	511.164
73	580.162
74	638.487
75	695.204
76	738.037
77	779.256
78	827.206
79	886.135
80	928.461
81	982.303
82	988.935
83	971.030
84	921.145
85	913.031
86	914.957
87	930.560
88	952.900
89	978.257
90	1000.775
91	970.077
92	953.728
93	945.445
94	962.221
95	938.168
96	923.225
97	925.095
98	944.586
99	980.686
100	1060.390
101	1159.795
102	1296.369
103	1375.993
104	1445.837
105	1399.188
106	1363.933
107	1373.944
108	1363.454
109	1359.852
110	1347.289
111	1353.818
112	1335.192
113	1269.079
114	1253.063
115	1166.328
116	1053.088
117	988.726
118	1008.207
119	1079.261
120	1157.236
121	1269.625
122	1406.623
123	1601.795
124	1688.427
125	1740.565
126	1757.506
127	1728.484
128	1708.585
129	1650.928
130	1613.134
131	1657.593
132	1634.883
133	1622.997
134	1538.143
135	1479.178
136	1435.793
137	1397.664
138	1439.799
139	1577.573
140	1695.716
141	1811.837
142	1908.932
143	1878.704
144	1764.984
