# Supplementary material for: Single-cell transcriptomics of vomeronasal neuroepithelium reveals a differential endoplasmic reticulum environment amongst neuronal subtypes
Source: eLife. 2024 Dec 13;13:RP98250. doi: 10.7554/eLife.98250 (PMC11643622; doi:10.7554/eLife.98250)
Supplement: Figure 7—source data 1. [file elife-98250-fig7-data1.zip › Figure 7-Source Data 1 /Calnexin/0004_section_Omp_intensity_ROI1.csv]

	Value
1	813.666
2	839.620
3	855.677
4	899.165
5	972.083
6	1053.599
7	1181.115
8	1339.785
9	1511.740
10	1602.064
11	1540.209
12	1503.054
13	1513.712
14	1491.068
15	1524.521
16	1471.476
17	1403.265
18	1394.068
19	1406.632
20	1442.500
21	1432.592
22	1365.694
23	1316.544
24	1323.617
25	1356.136
26	1292.597
27	1219.099
28	1192.955
29	1154.619
30	1168.353
31	1205.210
32	1241.890
33	1190.571
34	1155.962
35	1128.499
36	1108.730
37	1080.333
38	1042.354
39	975.176
40	958.920
41	935.343
42	924.996
43	868.692
44	828.234
45	845.722
46	877.196
47	986.744
48	1096.905
49	1143.248
50	1163.538
51	1113.746
52	1038.610
53	933.460
54	841.410
55	784.701
56	826.499
57	879.322
58	910.858
59	947.587
60	999.358
61	1016.888
62	1029.809
63	981.611
64	882.971
65	809.942
66	802.642
67	843.685
68	903.603
69	964.392
70	957.043
71	942.452
72	932.398
73	955.696
74	983.491
75	1059.664
76	1092.337
77	1114.925
78	1081.826
79	974.172
80	888.207
81	902.155
82	928.396
83	933.980
84	907.843
85	896.083
86	905.329
87	890.447
88	846.403
89	796.946
90	811.715
91	758.131
92	705.134
93	666.310
94	652.129
95	633.221
96	679.360
97	662.678
98	643.439
99	661.135
100	658.108
101	683.821
102	692.919
103	698.099
104	656.163
105	633.130
106	611.154
107	582.108
108	565.243
109	529.992
110	550.867
111	585.041
112	630.893
113	635.371
114	666.742
115	704.278
116	727.175
117	758.701
118	746.621
119	682.622
120	668.231
121	726.783
122	773.247
123	774.003
124	750.813
125	698.317
126	703.615
127	889.661
128	1221.487
129	1207.695
