# Supplementary material for: Single-cell transcriptomics of vomeronasal neuroepithelium reveals a differential endoplasmic reticulum environment amongst neuronal subtypes
Source: eLife. 2024 Dec 13;13:RP98250. doi: 10.7554/eLife.98250 (PMC11643622; doi:10.7554/eLife.98250)
Supplement: Figure 7—source data 1. [file elife-98250-fig7-data1.zip › Figure 7-Source Data 1 /Calnexin/0015_section_KDEL_intensity_ROI1.csv]

	Value
1	478.296
2	442.514
3	441.282
4	560.659
5	700.447
6	742.313
7	661.014
8	588.360
9	521.196
10	439.314
11	362.251
12	348.186
13	329.744
14	325.417
15	337.930
16	348.244
17	369.068
18	381.754
19	389.863
20	372.576
21	357.326
22	323.346
23	307.972
24	305.458
25	310.968
26	332.996
27	358.856
28	392.451
29	412.570
30	427.794
31	444.726
32	452.322
33	474.005
34	507.947
35	561.844
36	605.064
37	612.204
38	581.241
39	482.054
40	442.219
41	540.656
42	556.774
43	506.941
44	507.983
45	583.697
46	616.181
47	656.755
48	692.007
49	714.919
50	695.207
51	650.901
52	575.880
53	498.196
54	422.874
55	438.520
56	489.199
57	526.211
58	612.375
59	701.494
60	711.566
61	659.054
62	667.813
63	668.722
64	677.711
65	706.773
66	743.229
67	714.449
68	675.355
69	629.072
70	589.350
71	595.077
72	626.466
73	692.474
74	779.345
75	903.367
76	955.778
77	991.216
78	1006.438
79	898.207
80	844.481
81	895.732
82	991.392
83	1079.091
84	1123.270
85	1079.274
86	1039.788
87	1049.260
88	1086.205
89	1125.002
90	1104.372
91	1078.324
92	1108.356
93	1147.261
94	1199.813
95	1164.843
96	1103.470
97	1169.909
98	1225.049
99	1261.008
100	1359.107
101	1431.266
102	1468.643
103	1487.034
104	1457.398
105	1357.384
106	1247.152
107	1360.695
108	1438.438
109	1337.256
110	1230.169
111	1206.894
112	1229.016
113	1285.983
114	1379.056
115	1449.045
116	1478.006
117	1487.737
118	1394.703
119	1302.306
120	1196.442
121	1158.543
122	1142.154
123	1196.072
124	1116.317
125	1112.488
126	1262.008
127	1433.536
128	1549.858
129	1696.248
130	1880.527
131	2157.089
132	2329.851
133	2390.450
134	2480.260
