# Supplementary material for: Single-cell transcriptomics of vomeronasal neuroepithelium reveals a differential endoplasmic reticulum environment amongst neuronal subtypes
Source: eLife. 2024 Dec 13;13:RP98250. doi: 10.7554/eLife.98250 (PMC11643622; doi:10.7554/eLife.98250)
Supplement: Figure 7—source data 1. [file elife-98250-fig7-data1.zip › Figure 7-Source Data 1 /Calnexin/0018_section_KDEL_intensity_ROI4.csv]

	Value
1	351.412
2	354.672
3	338.991
4	356.468
5	363.736
6	350.660
7	340.997
8	308.423
9	315.643
10	313.781
11	315.349
12	325.981
13	357.181
14	349.259
15	324.131
16	342.033
17	357.196
18	387.566
19	371.712
20	355.979
21	329.182
22	318.300
23	301.349
24	304.971
25	304.646
26	327.287
27	383.315
28	448.439
29	488.879
30	514.532
31	532.838
32	523.683
33	516.675
34	538.554
35	543.709
36	560.379
37	562.222
38	542.901
39	581.196
40	608.271
41	636.176
42	631.788
43	597.559
44	540.694
45	535.649
46	538.899
47	499.683
48	476.524
49	508.383
50	533.505
51	534.780
52	579.445
53	631.178
54	649.362
55	641.318
56	600.543
57	562.618
58	546.697
59	521.164
60	522.461
61	548.676
62	575.589
63	564.805
64	504.893
65	483.704
66	521.079
67	556.005
68	579.385
69	632.147
70	583.813
71	571.344
72	584.635
73	636.849
74	714.503
75	771.641
76	767.155
77	764.419
78	768.454
79	729.401
80	772.382
81	793.419
82	711.637
83	698.326
84	754.602
85	795.491
86	884.545
87	1004.035
88	1053.028
89	1043.174
90	1052.032
91	1067.284
92	1037.546
93	1027.954
94	1067.711
95	1093.054
96	1081.808
97	1026.306
98	1004.977
99	975.661
100	986.827
101	1004.298
102	1043.253
103	1064.187
104	1068.594
105	1055.063
106	1052.700
107	1089.338
108	1110.694
109	1110.789
110	1152.682
111	1172.196
112	1212.521
113	1197.370
114	1191.559
115	1228.607
116	1241.162
117	1283.858
118	1225.978
119	1126.206
120	1199.399
121	1278.916
122	1238.031
123	1338.184
124	1408.040
125	1281.400
126	1167.746
127	1167.659
128	1261.243
129	1537.442
130	1874.160
131	2237.770
132	2565.750
