# Supplementary material for: Single-cell transcriptomics of vomeronasal neuroepithelium reveals a differential endoplasmic reticulum environment amongst neuronal subtypes
Source: eLife. 2024 Dec 13;13:RP98250. doi: 10.7554/eLife.98250 (PMC11643622; doi:10.7554/eLife.98250)
Supplement: Figure 7—source data 1. [file elife-98250-fig7-data1.zip › Figure 7-Source Data 1 /Calnexin/0008_section_Omp_intensity_ROI2.csv]

	Value
1	1668.579
2	1689.963
3	1587.678
4	1496.379
5	1515.895
6	1625.510
7	1598.606
8	1580.986
9	1605.190
10	1581.529
11	1402.068
12	1365.816
13	1457.460
14	1630.126
15	1674.137
16	1623.159
17	1525.998
18	1444.373
19	1411.307
20	1405.025
21	1544.302
22	1657.033
23	1655.202
24	1745.852
25	1853.669
26	1908.211
27	1704.717
28	1506.300
29	1414.195
30	1477.620
31	1573.414
32	1570.122
33	1608.906
34	1716.241
35	1693.085
36	1506.088
37	1438.227
38	1455.888
39	1554.791
40	1579.272
41	1458.602
42	1403.793
43	1417.925
44	1429.120
45	1394.009
46	1384.578
47	1387.892
48	1495.610
49	1519.340
50	1527.135
51	1520.629
52	1578.920
53	1636.258
54	1586.499
55	1511.720
56	1369.094
57	1286.239
58	1383.546
59	1390.572
60	1438.936
61	1603.813
62	1603.335
63	1569.114
64	1532.429
65	1525.307
66	1584.975
67	1610.756
68	1627.508
69	1555.557
70	1511.947
71	1484.056
72	1445.758
73	1441.127
74	1466.156
75	1578.644
76	1655.857
77	1597.809
78	1526.394
79	1429.844
80	1342.879
81	1326.636
82	1362.740
83	1281.177
84	1219.769
85	1315.029
86	1445.344
87	1487.430
88	1490.308
89	1575.533
90	1638.538
91	1581.330
92	1498.485
93	1381.910
94	1258.918
95	1293.533
96	1392.753
97	1429.886
98	1430.108
99	1432.791
100	1424.262
101	1397.109
102	1368.957
103	1335.389
104	1303.791
105	1325.884
106	1429.921
107	1506.288
108	1407.810
109	1260.886
110	1221.159
111	1195.713
112	1202.545
113	1253.831
114	1291.118
115	1271.667
116	1313.197
117	1370.542
118	1373.707
119	1397.253
120	1435.648
121	1457.778
122	1387.399
123	1339.410
124	1375.770
125	1393.694
126	1302.619
127	1265.694
128	1186.008
129	1106.841
130	1069.933
131	1039.173
132	1072.143
133	1095.471
134	1116.922
135	1066.324
136	1114.128
137	1199.237
138	1257.406
