# Supplementary material for: Single-cell transcriptomics of vomeronasal neuroepithelium reveals a differential endoplasmic reticulum environment amongst neuronal subtypes
Source: eLife. 2024 Dec 13;13:RP98250. doi: 10.7554/eLife.98250 (PMC11643622; doi:10.7554/eLife.98250)
Supplement: Figure 7—source data 1. [file elife-98250-fig7-data1.zip › Figure 7-Source Data 1 /Calnexin/0011_section_Calnexin_intensity_ROI2.csv]

	Value
1	868.463
2	853.503
3	818.627
4	781.600
5	730.257
6	731.756
7	708.206
8	675.260
9	711.617
10	777.161
11	849.606
12	884.658
13	892.854
14	901.704
15	903.833
16	847.066
17	836.755
18	799.940
19	771.343
20	738.876
21	766.584
22	777.276
23	754.895
24	760.564
25	789.788
26	815.884
27	841.973
28	917.380
29	945.956
30	961.569
31	1018.467
32	1079.647
33	1036.122
34	914.732
35	825.832
36	825.463
37	815.949
38	769.802
39	749.807
40	754.836
41	803.698
42	858.004
43	882.979
44	869.438
45	757.649
46	717.736
47	764.908
48	794.996
49	792.044
50	804.637
51	826.541
52	900.368
53	929.453
54	1005.180
55	1064.192
56	1134.888
57	1133.030
58	1161.761
59	1247.421
60	1313.316
61	1332.691
62	1306.975
63	1319.243
64	1300.876
65	1287.820
66	1365.814
67	1362.583
68	1330.441
69	1406.863
70	1411.654
71	1305.169
72	1207.145
73	1182.692
74	1137.184
75	1112.374
76	1119.130
77	1155.410
78	1265.795
79	1375.116
80	1546.475
81	1770.853
82	1868.592
83	1794.640
84	1705.478
85	1613.776
86	1568.860
87	1545.586
88	1511.323
89	1453.268
90	1342.518
91	1278.806
92	1264.570
93	1260.420
94	1183.647
95	1144.587
96	1256.424
97	1264.682
98	1331.969
99	1413.929
100	1535.882
101	1555.528
102	1510.936
103	1522.723
104	1537.349
105	1591.773
106	1647.344
107	1663.031
108	1614.225
109	1675.787
110	1737.934
111	1879.119
112	1895.157
113	1872.435
114	1814.582
