# Supplementary material for: Single-cell transcriptomics of vomeronasal neuroepithelium reveals a differential endoplasmic reticulum environment amongst neuronal subtypes
Source: eLife. 2024 Dec 13;13:RP98250. doi: 10.7554/eLife.98250 (PMC11643622; doi:10.7554/eLife.98250)
Supplement: Figure 7—source data 1. [file elife-98250-fig7-data1.zip › Figure 7-Source Data 1 /Calnexin/0023_section_KDEL_intensity_ROI2.csv]

	Value
1	387.631
2	371.005
3	363.014
4	381.000
5	380.743
6	380.550
7	369.941
8	366.680
9	364.267
10	348.919
11	360.677
12	367.361
13	383.925
14	401.717
15	408.574
16	397.556
17	402.670
18	396.877
19	384.189
20	379.010
21	348.151
22	329.442
23	315.635
24	311.698
25	309.470
26	323.267
27	341.700
28	346.858
29	354.522
30	370.682
31	397.326
32	404.475
33	421.430
34	479.409
35	487.247
36	456.496
37	513.384
38	601.805
39	616.944
40	623.325
41	658.781
42	675.712
43	656.023
44	580.735
45	506.669
46	456.232
47	442.124
48	455.520
49	485.346
50	529.501
51	580.578
52	605.099
53	639.588
54	696.451
55	750.456
56	831.922
57	904.188
58	939.904
59	1048.741
60	1149.424
61	1147.059
62	1118.871
63	1163.913
64	1253.684
65	1378.596
66	1430.396
67	1492.647
68	1450.695
69	1322.273
70	1248.579
71	1193.994
72	1068.864
73	951.372
74	840.686
75	791.548
76	763.581
77	773.129
78	831.335
79	902.685
80	1048.417
81	1135.638
82	1102.239
83	1027.731
84	951.259
85	882.489
86	855.395
87	935.383
88	1058.364
89	1162.795
90	1281.966
91	1463.157
92	1625.297
93	1606.968
94	1456.742
95	1280.217
96	1198.972
97	1143.257
98	1107.378
99	1027.932
100	946.869
101	989.698
102	1011.753
103	1037.894
104	1161.391
105	1267.254
106	1254.009
107	1181.100
108	1163.820
109	1118.753
110	1012.352
111	949.379
112	989.393
113	1022.544
114	1073.403
115	1226.788
116	1368.352
117	1441.780
118	1474.231
119	1452.042
120	1227.355
121	1086.747
