# Supplementary material for: Single-cell transcriptomics of vomeronasal neuroepithelium reveals a differential endoplasmic reticulum environment amongst neuronal subtypes
Source: eLife. 2024 Dec 13;13:RP98250. doi: 10.7554/eLife.98250 (PMC11643622; doi:10.7554/eLife.98250)
Supplement: Figure 7—source data 1. [file elife-98250-fig7-data1.zip › Figure 7-Source Data 1 /Calnexin/0002_section_Omp_intensity_ROI1.csv]

	Value
1	1338.276
2	1226.910
3	1198.954
4	1272.963
5	1329.847
6	1377.196
7	1371.962
8	1287.512
9	1240.952
10	1313.270
11	1361.687
12	1321.505
13	1303.267
14	1283.471
15	1281.608
16	1336.769
17	1364.929
18	1390.129
19	1368.121
20	1328.437
21	1329.223
22	1422.560
23	1475.812
24	1434.557
25	1359.118
26	1337.983
27	1341.544
28	1273.658
29	1206.966
30	1241.566
31	1288.518
32	1285.014
33	1319.753
34	1389.157
35	1436.197
36	1466.826
37	1453.064
38	1427.859
39	1425.046
40	1434.275
41	1305.224
42	1215.801
43	1240.095
44	1280.654
45	1305.941
46	1367.384
47	1536.423
48	1616.266
49	1577.384
50	1593.150
51	1581.966
52	1434.242
53	1408.069
54	1492.503
55	1423.178
56	1332.396
57	1281.699
58	1293.307
59	1414.188
60	1463.832
61	1390.439
62	1241.486
63	1196.975
64	1186.007
65	1318.932
66	1448.097
67	1530.755
68	1604.703
69	1505.187
70	1449.513
71	1476.333
72	1478.485
73	1389.983
74	1345.451
75	1320.644
76	1323.453
77	1275.069
78	1242.986
79	1222.547
80	1216.991
81	1217.083
82	1178.160
83	1197.756
84	1181.882
85	1188.673
86	1193.811
87	1282.281
88	1334.370
89	1275.882
90	1151.318
91	1121.067
92	1140.655
93	1115.829
94	1267.430
95	1400.373
96	1495.832
97	1540.829
98	1388.712
99	1253.734
100	1135.454
101	1051.689
102	972.410
103	921.459
104	905.171
105	920.736
106	920.384
107	922.152
108	942.175
109	958.760
110	986.681
111	985.432
112	1015.050
113	1063.777
114	1130.848
115	1216.045
116	1140.103
117	1075.780
118	1056.774
119	1034.517
120	1035.597
121	1019.948
122	998.898
123	946.024
124	858.487
125	828.323
126	830.829
