# Supplementary material for: Single-cell transcriptomics of vomeronasal neuroepithelium reveals a differential endoplasmic reticulum environment amongst neuronal subtypes
Source: eLife. 2024 Dec 13;13:RP98250. doi: 10.7554/eLife.98250 (PMC11643622; doi:10.7554/eLife.98250)
Supplement: Figure 7—source data 1. [file elife-98250-fig7-data1.zip › Figure 7-Source Data 1 /Calnexin/0023_section_KDEL_intensity_ROI3.csv]

	Value
1	438.826
2	508.978
3	566.027
4	575.014
5	606.270
6	621.606
7	645.196
8	737.922
9	768.526
10	749.709
11	777.038
12	802.376
13	780.044
14	698.459
15	603.744
16	536.490
17	536.757
18	560.101
19	599.848
20	637.669
21	675.393
22	699.158
23	728.431
24	769.479
25	711.912
26	664.190
27	766.280
28	842.030
29	882.217
30	980.020
31	1030.375
32	1089.393
33	1126.364
34	1093.555
35	1039.348
36	962.801
37	976.974
38	1018.922
39	1122.279
40	1200.468
41	1225.325
42	1243.093
43	1210.264
44	1124.380
45	1038.346
46	907.644
47	867.332
48	828.700
49	810.760
50	712.084
51	627.993
52	651.659
53	711.518
54	755.494
55	799.398
56	850.338
57	897.663
58	945.282
59	992.387
60	989.185
61	827.632
62	676.760
63	625.220
64	595.776
65	650.936
66	738.178
67	832.172
68	871.846
69	918.632
70	983.992
71	1054.787
72	1157.278
73	1154.932
74	1147.741
75	1122.470
76	1056.657
77	981.854
78	934.225
79	894.186
80	888.736
81	897.716
82	921.364
83	889.039
84	899.932
85	995.987
86	1087.700
87	1107.025
88	1150.393
89	1177.275
90	1164.739
91	1205.830
92	1184.606
93	1058.350
94	971.565
95	965.838
96	947.836
97	971.494
98	1036.218
99	1129.062
100	1201.796
101	1235.046
102	1203.821
103	1258.893
104	1367.903
105	1201.337
106	1073.906
107	984.625
108	884.104
109	771.153
110	734.277
111	833.233
112	990.679
113	1076.016
114	1176.221
115	1258.378
116	1359.101
117	1434.636
118	1458.088
119	1366.994
120	1263.146
121	1184.965
122	1150.209
123	1153.698
124	1268.575
125	1336.206
126	1306.549
127	1243.286
128	1168.370
129	1111.996
130	1087.248
131	1062.083
132	1037.743
133	1055.300
