# Supplementary material for: Single-cell transcriptomics of vomeronasal neuroepithelium reveals a differential endoplasmic reticulum environment amongst neuronal subtypes
Source: eLife. 2024 Dec 13;13:RP98250. doi: 10.7554/eLife.98250 (PMC11643622; doi:10.7554/eLife.98250)
Supplement: Figure 7—source data 1. [file elife-98250-fig7-data1.zip › Figure 7-Source Data 1 /Calnexin/0011_section_Calnexin_intensity_ROI3.csv]

	Value
1	877.404
2	864.616
3	869.711
4	850.619
5	866.671
6	845.246
7	860.883
8	883.039
9	883.259
10	849.423
11	774.270
12	721.040
13	685.287
14	733.712
15	798.332
16	792.775
17	816.740
18	829.330
19	811.047
20	822.266
21	812.304
22	767.967
23	773.371
24	801.304
25	839.685
26	887.111
27	878.821
28	854.717
29	894.216
30	915.220
31	905.675
32	936.317
33	916.671
34	886.715
35	830.782
36	836.778
37	803.600
38	750.384
39	743.227
40	769.452
41	797.282
42	858.935
43	926.077
44	942.110
45	945.383
46	943.985
47	893.400
48	882.627
49	898.329
50	892.308
51	910.457
52	958.901
53	949.338
54	946.750
55	995.369
56	1057.420
57	1017.907
58	1032.715
59	1056.564
60	1110.809
61	1153.827
62	1159.949
63	1151.071
64	1077.766
65	987.378
66	952.269
67	974.827
68	959.950
69	867.710
70	909.256
71	959.136
72	992.439
73	1005.051
74	1025.553
75	1040.172
76	1146.316
77	1222.611
78	1305.631
79	1363.035
80	1473.735
81	1549.226
82	1585.715
83	1607.315
84	1633.274
85	1650.401
86	1709.690
87	1615.607
88	1603.422
89	1557.527
90	1427.695
91	1248.891
92	1085.349
93	1092.797
94	1183.616
95	1294.698
96	1342.336
97	1295.897
98	1276.044
99	1378.745
100	1580.482
101	1714.136
102	1748.084
103	1722.242
104	1746.428
105	1627.719
106	1552.528
107	1556.406
108	1553.496
109	1540.125
110	1467.772
111	1469.801
112	1671.325
113	1782.792
114	1801.414
115	1867.407
116	1915.955
117	1947.445
118	1925.186
119	1888.842
120	1853.208
121	1917.133
122	1988.942
123	2019.384
124	2047.905
125	2032.501
126	1896.629
127	1840.018
128	1738.927
129	1688.463
130	1648.466
131	1600.043
132	1577.016
133	1598.269
134	1632.463
135	1758.507
136	1971.356
137	1979.476
138	1830.538
139	1635.982
140	1626.256
