# Supplementary material for: Single-cell transcriptomics of vomeronasal neuroepithelium reveals a differential endoplasmic reticulum environment amongst neuronal subtypes
Source: eLife. 2024 Dec 13;13:RP98250. doi: 10.7554/eLife.98250 (PMC11643622; doi:10.7554/eLife.98250)
Supplement: Figure 7—source data 1. [file elife-98250-fig7-data1.zip › Figure 7-Source Data 1 /Calnexin/0008_section_Omp_intensity_ROI3.csv]

	Value
1	1584.348
2	1504.834
3	1399.073
4	1346.015
5	1305.468
6	1194.121
7	1113.757
8	1087.893
9	1114.083
10	1150.865
11	1237.914
12	1374.875
13	1391.449
14	1300.073
15	1243.214
16	1238.255
17	1220.475
18	1178.729
19	1143.523
20	1192.474
21	1286.830
22	1406.995
23	1466.804
24	1444.061
25	1436.461
26	1458.713
27	1480.020
28	1460.781
29	1367.087
30	1330.061
31	1305.037
32	1224.716
33	1214.697
34	1274.917
35	1285.254
36	1194.259
37	1146.058
38	1144.236
39	1153.147
40	1224.022
41	1230.255
42	1340.077
43	1470.764
44	1511.689
45	1428.055
46	1371.827
47	1419.888
48	1506.160
49	1506.343
50	1486.827
51	1496.007
52	1449.674
53	1475.247
54	1554.614
55	1543.847
56	1504.602
57	1503.222
58	1453.011
59	1394.785
60	1389.126
61	1442.812
62	1482.266
63	1515.761
64	1505.739
65	1541.776
66	1566.640
67	1530.181
68	1520.361
69	1527.690
70	1543.583
71	1546.285
72	1452.709
73	1348.700
74	1355.156
75	1382.005
76	1429.886
77	1388.587
78	1404.651
79	1423.956
80	1464.751
81	1466.084
82	1453.731
83	1493.081
84	1469.750
85	1516.439
86	1604.282
87	1510.719
88	1399.425
89	1411.292
90	1454.958
91	1471.559
92	1504.222
93	1404.803
94	1307.899
95	1212.211
96	1165.422
97	1165.686
98	1187.742
99	1232.367
100	1381.952
101	1485.787
102	1534.793
103	1406.278
104	1359.533
105	1245.344
106	1155.190
107	1091.499
108	1055.848
109	1006.615
110	951.146
111	965.224
112	1024.443
113	1108.945
114	1081.904
115	959.892
116	861.948
117	835.943
118	862.737
119	860.533
120	926.798
121	959.489
122	991.268
123	1042.294
124	1164.917
125	1270.991
126	1259.259
127	1166.906
128	1165.997
129	1158.131
130	1172.017
131	1259.120
132	1366.938
133	1368.427
134	1292.980
135	1213.206
136	1164.328
137	1142.991
138	1175.040
139	1157.959
140	1144.615
141	1122.624
142	1039.956
143	1043.237
144	1082.903
145	1147.505
146	1234.942
147	1297.922
148	1372.739
149	1447.540
150	1419.504
151	1448.884
152	1473.632
153	1477.824
154	1446.678
155	1400.755
156	1305.093
157	1316.829
158	1360.041
159	1324.512
160	1342.876
161	1315.153
162	1216.736
163	1136.549
164	1101.866
165	1124.208
166	1106.967
167	1043.971
168	978.084
169	912.593
