# Supplementary material for: Single-cell transcriptomics of vomeronasal neuroepithelium reveals a differential endoplasmic reticulum environment amongst neuronal subtypes
Source: eLife. 2024 Dec 13;13:RP98250. doi: 10.7554/eLife.98250 (PMC11643622; doi:10.7554/eLife.98250)
Supplement: Figure 7—source data 1. [file elife-98250-fig7-data1.zip › Figure 7-Source Data 1 /Calnexin/0007_section_KDEL_intensity_ROI1.csv]

	Value
1	616.351
2	569.573
3	582.563
4	658.751
5	700.359
6	707.961
7	733.296
8	811.532
9	917.088
10	973.833
11	1044.616
12	1092.019
13	1040.349
14	1002.558
15	998.259
16	943.324
17	825.139
18	809.547
19	790.642
20	673.291
21	631.244
22	609.266
23	593.708
24	579.660
25	551.028
26	561.516
27	531.467
28	523.427
29	523.535
30	553.263
31	542.428
32	508.520
33	515.124
34	537.542
35	527.553
36	501.532
37	474.099
38	461.525
39	471.322
40	490.953
41	523.764
42	524.843
43	493.395
44	465.694
45	409.921
46	403.691
47	403.327
48	430.864
49	485.568
50	549.796
51	609.025
52	622.458
53	656.903
54	673.682
55	687.009
56	672.005
57	651.287
58	610.648
59	585.371
60	554.393
61	596.281
62	744.552
63	825.487
64	895.313
65	977.174
66	1022.837
67	1041.695
68	1116.106
69	1095.938
70	945.551
71	827.909
72	757.122
73	694.661
74	662.517
75	641.624
76	681.195
77	693.126
78	741.112
79	784.596
80	758.746
81	740.335
82	687.778
83	612.899
84	539.698
85	542.913
86	649.404
87	834.628
88	1003.020
89	1073.024
90	1242.377
91	1369.360
92	1400.873
93	1395.423
94	1407.046
95	1417.745
96	1457.453
97	1442.340
98	1365.511
99	1336.422
100	1335.893
101	1310.963
102	1311.918
103	1379.942
104	1367.620
105	1303.108
106	1261.004
107	1251.421
108	1226.378
109	1273.987
110	1292.643
111	1229.833
112	1166.111
113	1080.936
114	1098.120
115	1144.183
116	1279.970
117	1447.352
118	1599.588
119	1638.258
120	1672.683
121	1580.116
122	1462.099
123	1342.304
124	1273.711
125	1171.692
126	1119.428
127	1144.597
128	1250.486
129	1478.285
130	1634.669
131	1812.451
132	1950.445
133	2001.750
134	2054.581
135	2063.289
136	1927.374
137	1794.760
138	1615.444
139	1516.793
140	1461.008
141	1374.749
142	1343.504
143	1326.449
144	1378.002
145	1408.976
146	1441.434
147	1368.780
148	1230.656
149	1332.331
150	1272.229
151	1143.469
