# Supplementary material for: Single-cell transcriptomics of vomeronasal neuroepithelium reveals a differential endoplasmic reticulum environment amongst neuronal subtypes
Source: eLife. 2024 Dec 13;13:RP98250. doi: 10.7554/eLife.98250 (PMC11643622; doi:10.7554/eLife.98250)
Supplement: Figure 7—source data 1. [file elife-98250-fig7-data1.zip › Figure 7-Source Data 1 /Calnexin/0011_section_Omp_intensity_ROI1.csv]

	Value
1	1254.438
2	1173.234
3	1086.453
4	1053.047
5	1076.282
6	1106.745
7	1171.897
8	1310.842
9	1332.158
10	1301.844
11	1291.287
12	1309.467
13	1336.132
14	1296.623
15	1345.847
16	1427.755
17	1444.324
18	1469.957
19	1435.546
20	1318.791
21	1204.121
22	1168.674
23	1139.206
24	1106.630
25	1141.103
26	1242.608
27	1252.328
28	1226.439
29	1225.031
30	1258.586
31	1216.295
32	1206.699
33	1236.259
34	1294.213
35	1390.008
36	1463.272
37	1413.985
38	1257.467
39	1138.002
40	1110.457
41	1145.436
42	1113.692
43	1143.771
44	1207.908
45	1238.526
46	1298.027
47	1358.338
48	1390.456
49	1446.022
50	1435.207
51	1334.173
52	1328.547
53	1294.253
54	1273.929
55	1315.616
56	1361.803
57	1322.430
58	1220.003
59	1195.887
60	1212.997
61	1248.438
62	1329.536
63	1310.270
64	1333.978
65	1298.568
66	1228.247
67	1135.412
68	1118.828
69	1200.494
70	1345.740
71	1411.685
72	1328.749
73	1288.639
74	1273.777
75	1190.291
76	1088.834
77	1092.528
78	1121.230
79	1213.868
80	1324.204
81	1461.606
82	1544.068
83	1569.475
84	1425.149
85	1231.625
86	1098.278
87	1122.431
88	1172.109
89	1215.279
90	1182.272
91	1103.421
92	1086.487
93	1080.907
94	1134.980
95	1296.836
96	1410.023
97	1400.226
98	1323.328
99	1202.617
100	1104.280
101	1079.650
102	1116.016
103	1137.039
104	1120.595
105	1098.753
106	1080.116
107	1074.445
108	1101.318
109	1119.176
110	1088.229
111	1071.233
112	1047.759
113	1101.463
114	1124.076
115	1107.464
116	1163.991
117	1231.927
118	1268.853
119	1275.475
120	1404.794
121	1467.801
122	1408.807
123	1335.534
124	1246.894
125	1212.805
126	1263.647
127	1232.499
128	1224.329
129	1224.869
130	1154.086
