# Supplementary material for: Single-cell transcriptomics of vomeronasal neuroepithelium reveals a differential endoplasmic reticulum environment amongst neuronal subtypes
Source: eLife. 2024 Dec 13;13:RP98250. doi: 10.7554/eLife.98250 (PMC11643622; doi:10.7554/eLife.98250)
Supplement: Figure 7—source data 1. [file elife-98250-fig7-data1.zip › Figure 7-Source Data 1 /Calnexin/0001_section_Calnexin_intensity_ROI4.csv]

	Value
1	727.832
2	726.658
3	703.374
4	727.286
5	805.167
6	826.082
7	856.433
8	833.277
9	787.244
10	791.034
11	822.311
12	887.257
13	964.764
14	915.505
15	839.033
16	785.465
17	821.652
18	865.312
19	902.261
20	881.321
21	929.042
22	1099.619
23	1289.791
24	1416.104
25	1443.702
26	1401.225
27	1287.228
28	1185.454
29	1066.072
30	966.387
31	945.397
32	986.784
33	1028.181
34	1039.099
35	999.967
36	987.233
37	995.783
38	1003.528
39	1034.109
40	1078.371
41	1034.778
42	1027.331
43	1150.365
44	1253.009
45	1277.551
46	1183.304
47	1200.770
48	1297.859
49	1338.592
50	1344.567
51	1430.087
52	1508.398
53	1528.503
54	1479.710
55	1474.662
56	1473.393
57	1521.617
58	1494.878
59	1431.679
60	1363.422
61	1349.997
62	1352.144
63	1255.329
64	1249.751
65	1110.392
66	1029.477
67	1006.290
68	1051.428
69	1131.247
70	1206.462
71	1264.790
72	1279.556
73	1398.357
74	1473.950
75	1535.528
76	1542.594
77	1487.735
78	1442.585
79	1446.098
80	1428.250
81	1390.358
82	1398.079
83	1398.943
84	1570.615
85	1595.441
86	1567.655
87	1567.773
88	1509.710
89	1513.355
90	1530.714
91	1493.649
92	1441.650
93	1495.228
94	1541.480
95	1591.981
96	1641.699
97	1732.420
98	1767.618
99	1757.068
100	1674.385
101	1647.234
102	1697.081
103	1663.964
104	1453.609
105	1375.587
106	1362.786
107	1354.856
108	1395.069
109	1492.319
110	1485.699
111	1519.397
112	1565.476
113	1630.095
114	1665.962
115	1820.983
116	1833.283
117	1741.308
118	1701.166
119	1667.247
120	1592.085
121	1542.250
122	1562.166
123	1501.468
124	1435.013
125	1433.724
126	1502.198
127	1597.686
