# Supplementary material for: Single-cell transcriptomics of vomeronasal neuroepithelium reveals a differential endoplasmic reticulum environment amongst neuronal subtypes
Source: eLife. 2024 Dec 13;13:RP98250. doi: 10.7554/eLife.98250 (PMC11643622; doi:10.7554/eLife.98250)
Supplement: Figure 7—source data 1. [file elife-98250-fig7-data1.zip › Figure 7-Source Data 1 /Calnexin/0002_section_KDEL_intensity_ROI2.csv]

	Value
1	477.883
2	480.989
3	466.393
4	445.146
5	463.321
6	460.799
7	417.006
8	377.426
9	349.622
10	325.307
11	322.452
12	313.265
13	317.505
14	301.945
15	301.095
16	306.042
17	321.709
18	335.897
19	352.949
20	329.721
21	315.905
22	306.708
23	284.773
24	279.855
25	286.364
26	292.575
27	299.722
28	307.760
29	330.684
30	349.420
31	344.589
32	339.185
33	344.669
34	357.136
35	366.641
36	384.681
37	371.353
38	367.712
39	350.559
40	348.217
41	358.015
42	357.945
43	374.776
44	368.454
45	375.358
46	389.338
47	386.119
48	409.071
49	388.542
50	370.144
51	375.827
52	348.744
53	331.021
54	325.096
55	333.166
56	345.551
57	364.352
58	371.881
59	383.713
60	407.611
61	425.434
62	455.429
63	446.414
64	445.222
65	462.510
66	501.096
67	550.728
68	624.471
69	640.446
70	646.428
71	675.796
72	702.587
73	756.169
74	789.959
75	831.171
76	853.017
77	875.338
78	962.772
79	1024.002
80	1008.194
81	997.724
82	1035.150
83	1155.565
84	1257.156
85	1359.302
86	1438.795
87	1433.928
88	1391.084
89	1426.312
90	1431.912
91	1363.866
92	1292.411
93	1274.812
94	1196.440
95	1145.870
96	1071.163
97	1022.296
98	1000.224
99	1014.251
100	1024.856
101	1008.228
102	981.812
103	921.538
104	832.634
105	789.955
106	788.625
107	801.765
108	779.369
109	745.690
110	782.942
111	871.985
112	1006.718
113	1108.946
114	1194.148
115	1321.121
116	1436.876
117	1468.788
118	1523.366
119	1555.495
120	1534.917
121	1510.318
122	1445.282
123	1347.297
124	1281.781
125	1209.949
126	1235.965
127	1228.643
128	1194.155
129	1121.653
130	1130.623
131	1199.766
132	1241.717
133	1198.389
