# Supplementary material for: Single-cell transcriptomics of vomeronasal neuroepithelium reveals a differential endoplasmic reticulum environment amongst neuronal subtypes
Source: eLife. 2024 Dec 13;13:RP98250. doi: 10.7554/eLife.98250 (PMC11643622; doi:10.7554/eLife.98250)
Supplement: Figure 7—source data 1. [file elife-98250-fig7-data1.zip › Figure 7-Source Data 1 /Calnexin/0002_section_Calnexin_intensity_ROI2.csv]

	Value
1	872.691
2	891.116
3	865.803
4	835.210
5	821.779
6	913.205
7	966.007
8	986.293
9	932.927
10	889.025
11	908.113
12	961.404
13	1008.882
14	1073.001
15	1151.929
16	1093.808
17	1048.462
18	1039.408
19	1056.883
20	1079.275
21	973.691
22	891.818
23	918.531
24	922.470
25	925.688
26	930.144
27	936.318
28	893.693
29	856.265
30	854.729
31	826.422
32	761.814
33	795.270
34	911.149
35	977.323
36	1009.607
37	981.541
38	926.581
39	890.611
40	847.608
41	778.240
42	785.602
43	809.318
44	903.928
45	1038.448
46	1103.455
47	1135.342
48	1184.426
49	1176.105
50	1116.818
51	990.018
52	937.424
53	934.744
54	938.431
55	976.326
56	974.031
57	1052.194
58	1087.726
59	998.598
60	959.506
61	1037.764
62	1079.323
63	1053.868
64	1069.958
65	1129.599
66	1175.277
67	1188.572
68	1207.349
69	1190.222
70	1047.066
71	1041.499
72	1131.988
73	1201.601
74	1224.725
75	1258.217
76	1313.272
77	1455.125
78	1573.068
79	1599.434
80	1544.663
81	1518.642
82	1514.425
83	1526.669
84	1538.994
85	1509.109
86	1532.426
87	1515.860
88	1502.392
89	1592.058
90	1501.773
91	1367.573
92	1294.638
93	1269.254
94	1269.292
95	1306.452
96	1283.921
97	1246.994
98	1216.117
99	1344.440
100	1418.116
101	1538.066
102	1608.647
103	1570.075
104	1448.700
105	1487.410
106	1519.115
107	1457.599
108	1400.234
109	1342.221
110	1298.741
111	1350.462
112	1458.187
113	1542.302
114	1738.763
115	1816.995
116	1848.749
117	1899.966
118	1981.750
119	2019.116
120	1964.613
121	1881.914
122	1770.539
123	1621.205
124	1560.334
125	1547.638
126	1503.821
127	1378.696
128	1341.229
129	1372.080
130	1477.741
131	1502.489
132	1455.519
133	1281.949
