# Supplementary material for: Single-cell transcriptomics of vomeronasal neuroepithelium reveals a differential endoplasmic reticulum environment amongst neuronal subtypes
Source: eLife. 2024 Dec 13;13:RP98250. doi: 10.7554/eLife.98250 (PMC11643622; doi:10.7554/eLife.98250)
Supplement: Figure 7—source data 1. [file elife-98250-fig7-data1.zip › Figure 7-Source Data 1 /Calnexin/0010_section_KDEL_intensity_ROI3.csv]

	Value
1	417.539
2	405.027
3	424.827
4	418.012
5	387.896
6	410.380
7	446.549
8	496.025
9	516.556
10	529.683
11	555.376
12	569.064
13	553.725
14	530.704
15	464.186
16	407.935
17	405.329
18	395.467
19	407.876
20	423.286
21	471.417
22	540.874
23	616.453
24	677.005
25	719.874
26	745.439
27	749.156
28	729.839
29	665.757
30	603.571
31	580.971
32	567.404
33	550.097
34	534.588
35	517.725
36	510.213
37	488.290
38	489.885
39	481.987
40	462.088
41	502.851
42	548.666
43	564.571
44	613.761
45	621.896
46	605.128
47	598.851
48	594.962
49	559.941
50	510.728
51	465.435
52	482.506
53	499.898
54	508.544
55	483.136
56	476.922
57	490.737
58	490.427
59	504.250
60	488.246
61	545.733
62	666.250
63	861.271
64	1015.273
65	1179.021
66	1353.567
67	1406.537
68	1524.057
69	1488.491
70	1353.248
71	1147.781
72	989.767
73	937.293
74	891.001
75	884.064
76	939.655
77	1019.759
78	1083.079
79	1179.669
80	1224.559
81	1205.034
82	1170.303
83	1149.484
84	1114.499
85	1032.882
86	934.106
87	856.895
88	758.700
89	671.396
90	646.295
91	640.353
92	750.956
93	868.902
94	1024.942
95	1097.903
96	1150.511
97	1212.401
98	1274.008
99	1256.145
100	1248.632
101	1281.117
102	1286.734
103	1236.291
104	1232.372
105	1224.951
106	1230.569
107	1213.517
108	1200.842
109	1174.353
110	1126.361
111	1033.547
112	869.800
113	794.808
114	823.053
115	902.494
116	1048.174
117	1160.698
118	1265.506
119	1348.573
120	1386.726
121	1363.810
122	1315.855
123	1289.095
124	1214.774
125	1136.278
126	1179.034
127	1315.720
128	1424.154
129	1470.970
130	1494.361
131	1456.074
132	1382.848
133	1386.345
134	1422.167
135	1354.648
136	1283.917
137	1236.117
138	1212.939
139	1170.915
140	1152.731
