# Supplementary material for: Single-cell transcriptomics of vomeronasal neuroepithelium reveals a differential endoplasmic reticulum environment amongst neuronal subtypes
Source: eLife. 2024 Dec 13;13:RP98250. doi: 10.7554/eLife.98250 (PMC11643622; doi:10.7554/eLife.98250)
Supplement: Figure 7—source data 1. [file elife-98250-fig7-data1.zip › Figure 7-Source Data 1 /Calnexin/0010_section_KDEL_intensity_ROI1.csv]

	Value
1	372.640
2	362.761
3	349.909
4	332.441
5	343.444
6	415.865
7	398.912
8	387.474
9	378.550
10	394.052
11	366.058
12	366.866
13	370.651
14	349.466
15	375.161
16	369.823
17	350.144
18	316.562
19	330.315
20	360.191
21	370.363
22	389.761
23	365.450
24	400.737
25	395.700
26	403.391
27	406.676
28	418.592
29	410.304
30	379.988
31	379.332
32	411.018
33	432.229
34	453.046
35	489.858
36	485.789
37	497.267
38	454.441
39	444.604
40	437.335
41	419.714
42	375.941
43	345.548
44	353.511
45	342.380
46	339.761
47	354.266
48	356.074
49	350.948
50	337.759
51	332.508
52	345.806
53	388.663
54	388.537
55	340.257
56	334.864
57	334.183
58	356.368
59	397.177
60	396.019
61	362.032
62	342.929
63	319.960
64	300.463
65	325.824
66	349.222
67	358.787
68	419.365
69	428.994
70	483.712
71	566.070
72	650.876
73	731.751
74	793.730
75	918.857
76	1002.680
77	1024.817
78	1015.643
79	1018.094
80	1093.726
81	1189.872
82	1247.587
83	1306.454
84	1309.613
85	1287.454
86	1230.231
87	1256.885
88	1250.889
89	1201.905
90	1287.591
91	1343.873
92	1419.017
93	1468.689
94	1402.848
95	1298.626
96	1165.118
97	1005.517
98	941.806
99	920.817
100	902.193
101	870.084
102	852.699
103	831.340
104	808.540
105	814.678
106	854.501
107	958.168
108	1013.190
109	972.118
110	1031.922
111	1073.022
112	1176.104
113	1237.624
114	1280.072
115	1288.089
116	1256.085
117	1265.422
118	1329.994
119	1342.385
120	1317.847
121	1329.156
122	1361.878
123	1470.702
124	1594.303
125	1713.705
126	1808.614
127	1874.194
128	1887.919
129	1837.663
130	1822.259
131	1767.165
132	1534.817
133	1378.909
134	1211.286
135	1108.743
136	1067.577
137	1198.354
138	1324.479
139	1446.091
140	1582.775
141	1627.042
142	1616.633
143	1532.776
144	1465.963
145	1552.367
146	1643.186
