# Supplementary material for: Single-cell transcriptomics of vomeronasal neuroepithelium reveals a differential endoplasmic reticulum environment amongst neuronal subtypes
Source: eLife. 2024 Dec 13;13:RP98250. doi: 10.7554/eLife.98250 (PMC11643622; doi:10.7554/eLife.98250)
Supplement: Figure 7—source data 1. [file elife-98250-fig7-data1.zip › Figure 7-Source Data 1 /Calnexin/0017_section_Omp_intensity_ROI2.csv]

	Value
1	1226.362
2	1352.332
3	1428.498
4	1427.962
5	1395.204
6	1414.497
7	1476.467
8	1504.516
9	1389.430
10	1405.208
11	1371.925
12	1274.263
13	1251.265
14	1300.495
15	1305.226
16	1274.691
17	1320.871
18	1338.217
19	1329.483
20	1354.491
21	1374.384
22	1397.072
23	1430.644
24	1423.565
25	1439.886
26	1600.359
27	1706.881
28	1823.897
29	1850.623
30	1684.078
31	1606.891
32	1607.833
33	1586.835
34	1572.744
35	1539.930
36	1477.513
37	1353.923
38	1362.806
39	1503.112
40	1567.548
41	1478.069
42	1433.464
43	1435.723
44	1416.676
45	1379.326
46	1313.696
47	1370.440
48	1394.151
49	1415.469
50	1434.419
51	1378.773
52	1364.156
53	1412.093
54	1325.693
55	1314.163
56	1342.821
57	1426.283
58	1551.558
59	1607.505
60	1593.957
61	1596.424
62	1578.673
63	1575.859
64	1615.303
65	1557.547
66	1521.059
67	1437.376
68	1463.717
69	1526.266
70	1450.236
71	1371.668
72	1345.947
73	1361.901
74	1360.932
75	1304.068
76	1325.383
77	1355.476
78	1321.813
79	1291.230
80	1285.029
81	1351.592
82	1437.417
83	1547.723
84	1548.257
85	1520.891
86	1448.654
87	1347.418
88	1339.058
89	1370.085
90	1370.395
91	1422.177
92	1456.966
93	1478.515
94	1443.634
95	1382.064
96	1357.140
97	1306.600
98	1323.896
99	1322.244
100	1323.352
101	1336.361
102	1359.864
103	1397.055
104	1361.521
105	1377.350
106	1495.952
107	1479.862
108	1441.938
109	1415.705
110	1351.945
111	1332.615
112	1349.909
113	1415.048
114	1528.393
115	1558.979
116	1452.717
117	1413.022
118	1350.886
119	1310.135
120	1280.795
121	1309.078
122	1319.532
123	1284.888
124	1204.330
125	1129.286
126	1115.415
127	1117.822
128	1197.257
129	1237.116
130	1238.833
131	1173.456
