# Supplementary material for: Single-cell transcriptomics of vomeronasal neuroepithelium reveals a differential endoplasmic reticulum environment amongst neuronal subtypes
Source: eLife. 2024 Dec 13;13:RP98250. doi: 10.7554/eLife.98250 (PMC11643622; doi:10.7554/eLife.98250)
Supplement: Figure 7—source data 1. [file elife-98250-fig7-data1.zip › Figure 7-Source Data 1 /Calnexin/0020_section_Omp_intensity_ROI4.csv]

	Value
1	1219.149
2	1196.394
3	1185.811
4	1257.487
5	1306.189
6	1333.914
7	1373.303
8	1323.011
9	1249.903
10	1152.000
11	1097.970
12	1136.110
13	1243.866
14	1336.971
15	1309.240
16	1244.975
17	1211.758
18	1247.483
19	1303.342
20	1323.592
21	1307.743
22	1306.701
23	1211.933
24	1170.705
25	1185.229
26	1216.940
27	1202.120
28	1194.738
29	1216.235
30	1264.073
31	1230.272
32	1245.044
33	1317.284
34	1327.297
35	1298.821
36	1252.269
37	1168.938
38	1265.265
39	1310.685
40	1309.937
41	1358.456
42	1316.407
43	1310.341
44	1307.771
45	1212.997
46	1134.153
47	1088.598
48	1103.974
49	1140.274
50	1111.752
51	1186.819
52	1306.217
53	1409.801
54	1370.619
55	1344.312
56	1283.024
57	1285.115
58	1371.174
59	1437.082
60	1408.827
61	1294.554
62	1203.923
63	1261.412
64	1313.083
65	1289.028
66	1204.657
67	1167.393
68	1241.725
69	1318.527
70	1374.036
71	1378.025
72	1295.311
73	1220.184
74	1190.477
75	1224.104
76	1230.222
77	1152.039
78	1093.664
79	1075.393
80	1109.355
81	1220.060
82	1279.642
83	1294.055
84	1279.009
85	1277.251
86	1264.165
87	1236.841
88	1198.041
89	1209.918
90	1224.138
91	1250.644
92	1281.685
93	1330.320
94	1388.468
95	1401.381
96	1357.727
97	1321.498
98	1257.510
99	1206.924
100	1233.495
101	1268.280
102	1287.184
103	1221.253
104	1208.126
105	1227.126
106	1250.753
107	1238.391
108	1285.900
109	1253.909
110	1154.805
111	1173.580
112	1204.835
113	1231.589
114	1300.181
115	1433.417
116	1631.286
117	1730.405
118	1807.963
119	1789.625
120	1513.384
121	1168.573
122	953.743
123	824.822
124	754.885
