# Supplementary material for: Single-cell transcriptomics of vomeronasal neuroepithelium reveals a differential endoplasmic reticulum environment amongst neuronal subtypes
Source: eLife. 2024 Dec 13;13:RP98250. doi: 10.7554/eLife.98250 (PMC11643622; doi:10.7554/eLife.98250)
Supplement: Figure 7—source data 1. [file elife-98250-fig7-data1.zip › Figure 7-Source Data 1 /Calnexin/0004_section_Omp_intensity_ROI2.csv]

	Value
1	1171.510
2	1122.266
3	1083.858
4	1070.254
5	1036.495
6	1059.381
7	1082.568
8	1086.861
9	1101.599
10	1121.484
11	1163.659
12	1175.506
13	1212.763
14	1211.559
15	1193.834
16	1159.385
17	1155.226
18	1204.756
19	1226.822
20	1227.250
21	1272.398
22	1349.588
23	1395.814
24	1399.559
25	1297.696
26	1215.800
27	1220.163
28	1264.217
29	1242.881
30	1204.368
31	1152.612
32	998.459
33	989.965
34	968.337
35	920.892
36	897.765
37	881.175
38	916.507
39	987.298
40	1030.866
41	1081.455
42	1089.309
43	1080.751
44	1098.087
45	1171.175
46	1164.974
47	1192.397
48	1153.334
49	1113.178
50	1163.552
51	1236.311
52	1267.802
53	1302.787
54	1235.910
55	1100.972
56	1044.450
57	1125.095
58	1197.633
59	1279.106
60	1272.441
61	1219.304
62	1233.768
63	1195.747
64	1182.573
65	1231.839
66	1283.251
67	1327.648
68	1311.922
69	1235.921
70	1222.954
71	1159.118
72	1112.059
73	1057.710
74	1037.513
75	1057.829
76	1077.191
77	1079.459
78	1056.627
79	992.225
80	917.593
81	882.038
82	834.796
83	808.593
84	893.098
85	1029.153
86	1135.029
87	1097.742
88	1005.772
89	982.474
90	980.316
91	1001.997
92	1131.575
93	1199.004
94	1206.708
95	1220.483
96	1213.915
97	1151.085
98	1086.506
99	1045.409
100	987.706
101	966.590
102	968.247
103	980.887
104	1029.028
105	1097.770
106	1113.988
107	1041.538
108	1011.410
109	964.394
110	963.040
111	990.874
112	961.664
113	925.784
114	918.977
115	946.817
116	1012.592
117	1065.565
118	1071.524
119	1054.391
120	1055.463
121	1082.092
122	1070.776
123	1073.160
124	1081.969
125	1065.498
126	1071.017
127	1085.061
128	1047.012
129	1057.096
130	1084.513
131	1102.983
132	1155.167
133	1202.475
134	1148.206
135	1027.087
136	929.947
137	902.535
138	875.479
139	874.446
140	847.279
