# Supplementary material for: Single-cell transcriptomics of vomeronasal neuroepithelium reveals a differential endoplasmic reticulum environment amongst neuronal subtypes
Source: eLife. 2024 Dec 13;13:RP98250. doi: 10.7554/eLife.98250 (PMC11643622; doi:10.7554/eLife.98250)
Supplement: Figure 7—source data 1. [file elife-98250-fig7-data1.zip › Figure 7-Source Data 1 /Calnexin/0015_section_KDEL_intensity_ROI2.csv]

	Value
1	410.767
2	429.378
3	390.189
4	373.149
5	345.204
6	332.020
7	333.283
8	339.530
9	337.611
10	327.497
11	322.244
12	308.368
13	305.880
14	295.434
15	289.741
16	296.812
17	309.745
18	309.909
19	305.578
20	310.637
21	321.778
22	297.785
23	292.236
24	284.387
25	319.385
26	376.753
27	422.105
28	464.935
29	430.798
30	409.571
31	379.461
32	374.481
33	332.561
34	305.323
35	315.528
36	343.674
37	368.742
38	423.399
39	495.567
40	561.650
41	598.724
42	634.758
43	658.855
44	681.935
45	730.730
46	829.279
47	867.989
48	915.456
49	938.241
50	959.944
51	994.955
52	916.974
53	827.602
54	771.122
55	772.788
56	797.408
57	812.670
58	818.148
59	842.037
60	909.812
61	933.121
62	972.373
63	1015.543
64	1096.319
65	1141.794
66	1154.017
67	1153.299
68	1074.136
69	995.891
70	909.426
71	761.437
72	663.229
73	639.074
74	680.046
75	767.870
76	893.442
77	989.971
78	1055.547
79	1087.655
80	1100.536
81	1091.667
82	1092.135
83	1099.509
84	1162.293
85	1143.725
86	1094.653
87	986.397
88	883.591
89	799.391
90	713.258
91	673.206
92	660.161
93	686.425
94	711.113
95	821.934
96	990.657
97	1290.302
98	1482.367
99	1568.497
100	1449.784
101	1284.520
102	1188.354
103	1252.658
104	1356.834
105	1474.207
106	1582.594
107	1637.718
108	1706.430
109	1749.951
110	1691.853
111	1643.785
112	1589.316
113	1493.858
114	1464.240
115	1551.555
116	1665.094
117	1660.022
118	1638.086
119	1701.243
120	1773.191
121	1799.940
122	1963.975
123	2272.712
124	2221.847
