# Supplementary material for: Single-cell transcriptomics of vomeronasal neuroepithelium reveals a differential endoplasmic reticulum environment amongst neuronal subtypes
Source: eLife. 2024 Dec 13;13:RP98250. doi: 10.7554/eLife.98250 (PMC11643622; doi:10.7554/eLife.98250)
Supplement: Figure 7—source data 1. [file elife-98250-fig7-data1.zip › Figure 7-Source Data 1 /Calnexin/0011_section_Omp_intensity_ROI3.csv]

	Value
1	1419.342
2	1405.057
3	1392.683
4	1457.093
5	1472.264
6	1447.444
7	1375.048
8	1333.505
9	1356.560
10	1334.344
11	1259.730
12	1245.549
13	1318.977
14	1371.865
15	1369.824
16	1351.320
17	1379.574
18	1375.607
19	1394.890
20	1435.484
21	1432.304
22	1349.517
23	1323.577
24	1301.407
25	1352.391
26	1341.255
27	1295.930
28	1280.611
29	1305.408
30	1314.363
31	1326.794
32	1364.111
33	1420.591
34	1427.254
35	1380.175
36	1408.006
37	1424.177
38	1377.350
39	1315.765
40	1357.444
41	1394.476
42	1430.715
43	1524.162
44	1573.552
45	1599.285
46	1591.436
47	1424.779
48	1357.267
49	1293.503
50	1275.071
51	1297.511
52	1350.126
53	1378.072
54	1352.844
55	1357.294
56	1326.737
57	1313.636
58	1332.386
59	1314.820
60	1286.119
61	1285.409
62	1344.214
63	1364.585
64	1359.508
65	1368.360
66	1347.173
67	1300.602
68	1231.844
69	1223.792
70	1270.543
71	1335.065
72	1358.566
73	1430.425
74	1468.245
75	1455.273
76	1462.109
77	1609.809
78	1659.731
79	1673.252
80	1586.694
81	1484.641
82	1425.742
83	1409.381
84	1472.619
85	1450.093
86	1421.696
87	1428.919
88	1514.152
89	1492.607
90	1512.248
91	1531.885
92	1427.023
93	1368.612
94	1383.003
95	1455.645
96	1425.277
97	1284.957
98	1173.277
99	1170.275
100	1219.929
101	1199.324
102	1123.586
103	1091.528
104	1118.981
105	1090.845
106	1160.143
107	1340.866
108	1436.419
109	1457.015
110	1364.103
111	1300.581
112	1242.275
113	1179.518
114	1173.605
115	1175.727
116	1160.815
117	1149.174
118	1096.456
119	1082.108
120	1095.183
121	1069.160
122	1091.291
123	1187.158
124	1290.798
125	1433.913
126	1460.481
127	1498.720
128	1615.553
129	1721.915
130	1915.899
131	2098.616
132	2026.430
133	1762.766
134	1521.311
135	1406.897
136	1405.044
137	1409.904
138	1382.572
139	1289.876
140	1229.219
