# Supplementary material for: Single-cell transcriptomics of vomeronasal neuroepithelium reveals a differential endoplasmic reticulum environment amongst neuronal subtypes
Source: eLife. 2024 Dec 13;13:RP98250. doi: 10.7554/eLife.98250 (PMC11643622; doi:10.7554/eLife.98250)
Supplement: Figure 7—source data 1. [file elife-98250-fig7-data1.zip › Figure 7-Source Data 1 /Calnexin/0008_section_Omp_intensity_ROI1.csv]

	Value
1	1458.567
2	1510.509
3	1600.708
4	1630.836
5	1616.650
6	1749.655
7	1846.776
8	1805.698
9	1602.743
10	1487.998
11	1504.485
12	1565.459
13	1666.351
14	1650.832
15	1628.416
16	1536.732
17	1540.171
18	1465.315
19	1401.878
20	1403.734
21	1364.968
22	1386.772
23	1431.836
24	1488.226
25	1542.852
26	1653.478
27	1728.233
28	1769.720
29	1787.281
30	1709.660
31	1697.390
32	1595.178
33	1596.644
34	1691.621
35	1674.840
36	1658.548
37	1580.898
38	1562.357
39	1525.670
40	1489.449
41	1350.877
42	1216.818
43	1206.865
44	1181.834
45	1263.396
46	1402.816
47	1439.703
48	1458.379
49	1447.732
50	1496.141
51	1604.662
52	1571.354
53	1500.638
54	1337.635
55	1251.198
56	1304.053
57	1302.843
58	1410.016
59	1487.519
60	1479.209
61	1378.366
62	1306.806
63	1281.612
64	1294.127
65	1363.001
66	1318.405
67	1377.187
68	1495.623
69	1550.732
70	1511.401
71	1457.425
72	1452.832
73	1398.820
74	1477.214
75	1624.138
76	1732.720
77	1638.289
78	1556.188
79	1563.800
80	1433.852
81	1312.363
82	1289.199
83	1269.650
84	1293.721
85	1325.514
86	1395.105
87	1366.515
88	1269.399
89	1167.081
90	1119.528
91	1143.788
92	1283.945
93	1347.103
94	1280.126
95	1327.114
96	1303.236
97	1249.951
98	1365.015
99	1544.917
100	1647.531
101	1795.912
