# Supplementary material for: Single-cell transcriptomics of vomeronasal neuroepithelium reveals a differential endoplasmic reticulum environment amongst neuronal subtypes
Source: eLife. 2024 Dec 13;13:RP98250. doi: 10.7554/eLife.98250 (PMC11643622; doi:10.7554/eLife.98250)
Supplement: Figure 7—source data 1. [file elife-98250-fig7-data1.zip › Figure 7-Source Data 1 /Calnexin/0007_section_KDEL_intensity_ROI3.csv]

	Value
1	338.922
2	346.898
3	336.574
4	370.416
5	365.779
6	351.919
7	338.391
8	329.296
9	378.596
10	423.814
11	422.204
12	387.946
13	404.164
14	406.198
15	395.155
16	410.952
17	380.808
18	391.553
19	405.826
20	382.225
21	386.749
22	384.980
23	354.632
24	355.581
25	396.382
26	399.114
27	364.746
28	347.399
29	351.898
30	326.910
31	312.283
32	313.331
33	339.150
34	347.088
35	346.843
36	361.844
37	394.523
38	419.512
39	425.724
40	478.402
41	518.120
42	501.290
43	452.140
44	416.071
45	406.934
46	371.764
47	368.917
48	351.512
49	347.388
50	319.171
51	305.320
52	302.420
53	306.872
54	343.645
55	428.605
56	497.261
57	558.719
58	617.020
59	635.471
60	710.320
61	783.613
62	831.719
63	836.196
64	769.836
65	674.224
66	604.409
67	571.416
68	585.865
69	610.092
70	577.171
71	632.798
72	768.204
73	863.484
74	877.631
75	855.193
76	839.257
77	853.018
78	849.449
79	794.679
80	766.488
81	765.374
82	824.758
83	912.390
84	1008.979
85	1034.843
86	993.989
87	1035.599
88	1114.853
89	1183.801
90	1218.911
91	1221.566
92	1245.570
93	1252.931
94	1244.189
95	1262.664
96	1310.386
97	1371.324
98	1351.286
99	1354.046
100	1321.758
101	1288.585
102	1201.375
103	1143.521
104	1183.962
105	1144.193
106	1074.614
107	1108.589
108	1246.324
109	1340.964
110	1424.490
111	1430.904
112	1440.875
113	1367.850
114	1370.050
115	1370.397
116	1350.121
117	1311.324
118	1296.025
119	1252.674
120	1184.715
121	1032.413
122	995.184
123	1046.006
124	1041.799
125	1051.937
126	1111.026
127	1172.068
128	1231.852
129	1123.817
130	1111.484
131	1199.769
132	1333.196
133	1375.445
134	1388.933
135	1497.452
136	1607.341
137	1592.092
138	1417.750
139	1306.494
140	1315.772
