# Supplementary material for: Single-cell transcriptomics of vomeronasal neuroepithelium reveals a differential endoplasmic reticulum environment amongst neuronal subtypes
Source: eLife. 2024 Dec 13;13:RP98250. doi: 10.7554/eLife.98250 (PMC11643622; doi:10.7554/eLife.98250)
Supplement: Figure 7—source data 1. [file elife-98250-fig7-data1.zip › Figure 7-Source Data 1 /Calnexin/0023_section_KDEL_intensity_ROI1.csv]

	Value
1	465.389
2	450.586
3	465.419
4	460.272
5	474.867
6	497.725
7	517.427
8	564.183
9	556.162
10	502.272
11	460.700
12	460.721
13	442.142
14	436.094
15	405.712
16	428.155
17	446.706
18	461.384
19	469.205
20	470.996
21	430.565
22	400.712
23	392.283
24	404.505
25	447.033
26	494.173
27	484.110
28	499.524
29	515.710
30	493.483
31	480.421
32	477.230
33	463.295
34	429.233
35	395.708
36	401.769
37	429.466
38	458.389
39	492.471
40	532.542
41	547.396
42	569.114
43	595.728
44	699.464
45	761.945
46	913.883
47	1026.882
48	1073.967
49	1081.885
50	1104.089
51	1211.243
52	1303.715
53	1293.489
54	1217.073
55	1097.542
56	1100.328
57	1059.510
58	993.092
59	1021.264
60	1048.828
61	1128.295
62	1204.562
63	1235.889
64	1312.634
65	1302.475
66	1227.705
67	1112.147
68	1051.075
69	1174.220
70	1301.500
71	1297.134
72	1300.251
73	1395.462
74	1445.066
75	1397.006
76	1374.745
77	1441.995
78	1498.798
79	1528.013
80	1563.612
81	1619.854
82	1604.488
