# Supplementary material for: Single-cell transcriptomics of vomeronasal neuroepithelium reveals a differential endoplasmic reticulum environment amongst neuronal subtypes
Source: eLife. 2024 Dec 13;13:RP98250. doi: 10.7554/eLife.98250 (PMC11643622; doi:10.7554/eLife.98250)
Supplement: Figure 7—source data 1. [file elife-98250-fig7-data1.zip › Figure 7-Source Data 1 /Calnexin/0011_section_Calnexin_intensity_ROI1.csv]

	Value
1	831.136
2	795.268
3	813.341
4	822.142
5	852.419
6	851.837
7	858.790
8	896.741
9	873.651
10	853.971
11	856.814
12	832.763
13	808.907
14	805.707
15	789.599
16	787.907
17	799.857
18	832.144
19	879.758
20	850.040
21	828.496
22	803.774
23	813.006
24	815.489
25	818.119
26	787.116
27	824.877
28	865.220
29	936.848
30	988.006
31	959.529
32	884.444
33	822.018
34	833.134
35	869.852
36	892.438
37	906.908
38	855.492
39	810.153
40	799.014
41	767.354
42	787.482
43	816.254
44	791.722
45	780.799
46	786.382
47	799.594
48	830.915
49	924.697
50	967.868
51	934.204
52	926.188
53	940.158
54	945.071
55	945.889
56	983.096
57	1016.704
58	964.882
59	912.085
60	875.446
61	874.125
62	897.791
63	925.218
64	912.285
65	870.158
66	817.601
67	775.638
68	790.883
69	852.997
70	967.474
71	1111.712
72	1179.472
73	1222.774
74	1198.512
75	1159.071
76	1133.342
77	1187.212
78	1228.350
79	1298.111
80	1347.958
81	1318.540
82	1325.468
83	1413.304
84	1396.820
85	1325.351
86	1238.027
87	1243.128
88	1282.362
89	1312.898
90	1296.383
91	1262.210
92	1205.744
93	1198.594
94	1182.791
95	1359.800
96	1536.355
97	1523.831
98	1491.539
99	1563.257
100	1648.435
101	1640.413
102	1736.813
103	1756.412
104	1734.649
105	1592.616
106	1472.078
107	1485.042
108	1527.550
109	1393.592
110	1256.921
111	1242.743
112	1144.946
113	1093.813
114	1091.519
115	1096.917
116	1252.704
117	1427.788
118	1552.077
119	1685.099
120	1804.114
121	1909.724
122	1970.933
123	1947.500
124	1857.575
125	1879.008
126	1911.020
127	1865.298
128	1903.770
129	1901.899
130	1821.500
