# Supplementary material for: Single-cell transcriptomics of vomeronasal neuroepithelium reveals a differential endoplasmic reticulum environment amongst neuronal subtypes
Source: eLife. 2024 Dec 13;13:RP98250. doi: 10.7554/eLife.98250 (PMC11643622; doi:10.7554/eLife.98250)
Supplement: Figure 7—source data 1. [file elife-98250-fig7-data1.zip › Figure 7-Source Data 1 /Calnexin/0002_section_Omp_intensity_ROI3.csv]

	Value
1	1433.657
2	1382.472
3	1288.145
4	1219.557
5	1214.675
6	1184.121
7	1191.074
8	1180.775
9	1257.013
10	1315.869
11	1341.049
12	1339.958
13	1344.608
14	1284.699
15	1246.451
16	1201.721
17	1249.409
18	1245.074
19	1239.379
20	1227.854
21	1257.060
22	1334.774
23	1434.113
24	1431.994
25	1409.052
26	1404.083
27	1366.958
28	1335.310
29	1267.153
30	1297.491
31	1333.246
32	1374.158
33	1421.862
34	1378.723
35	1262.061
36	1174.381
37	1054.150
38	1011.677
39	1035.265
40	1072.671
41	1143.466
42	1106.425
43	1107.817
44	1163.601
45	1156.150
46	1106.662
47	1129.358
48	1118.639
49	1145.902
50	1139.430
51	1111.336
52	1105.777
53	1135.709
54	1148.157
55	1175.033
56	1186.840
57	1221.432
58	1204.416
59	1186.822
60	1180.735
61	1224.391
62	1275.026
63	1306.358
64	1352.917
65	1246.684
66	1120.054
67	1074.172
68	1062.945
69	1109.763
70	1123.128
71	1123.481
72	1138.201
73	1120.355
74	1084.814
75	1089.601
76	1062.649
77	1024.982
78	1006.171
79	1000.826
80	1006.794
81	998.132
82	1019.645
83	1022.183
84	1039.424
85	1031.992
86	1047.734
87	1070.708
88	1106.014
89	1132.978
90	1173.680
91	1140.309
92	1024.456
93	1045.537
94	1123.327
95	1153.976
96	1187.802
97	1206.820
98	1228.426
99	1186.327
100	1150.162
101	1207.260
102	1186.929
103	1158.163
104	1107.562
105	1067.072
106	1064.828
107	1036.526
108	1022.423
109	1006.457
110	1065.365
111	1079.120
112	989.668
113	864.505
114	850.452
115	897.270
116	954.806
117	984.429
118	1015.698
119	1074.549
120	1073.022
121	1094.757
122	1184.242
123	1253.624
124	1314.644
125	1193.359
126	1036.429
127	953.279
128	933.794
129	957.871
130	993.024
131	1013.320
132	1027.020
133	954.965
134	903.626
135	911.219
136	938.097
137	909.366
138	920.853
139	930.477
140	873.237
141	775.410
142	739.267
143	739.460
144	731.249
