# Supplementary material for: Single-cell transcriptomics of vomeronasal neuroepithelium reveals a differential endoplasmic reticulum environment amongst neuronal subtypes
Source: eLife. 2024 Dec 13;13:RP98250. doi: 10.7554/eLife.98250 (PMC11643622; doi:10.7554/eLife.98250)
Supplement: Figure 7—source data 1. [file elife-98250-fig7-data1.zip › Figure 7-Source Data 1 /Calnexin/0002_section_Omp_intensity_ROI2.csv]

	Value
1	1234.453
2	1343.243
3	1370.846
4	1280.245
5	1199.941
6	1263.868
7	1400.019
8	1406.066
9	1322.949
10	1282.378
11	1287.766
12	1306.848
13	1252.759
14	1296.671
15	1343.666
16	1231.814
17	1154.147
18	1153.844
19	1210.247
20	1295.181
21	1243.674
22	1205.725
23	1188.496
24	1222.172
25	1225.948
26	1143.200
27	1104.647
28	1079.110
29	1028.619
30	1075.489
31	1146.064
32	1108.900
33	1116.463
34	1219.434
35	1288.222
36	1259.147
37	1185.145
38	1161.054
39	1169.124
40	1158.367
41	1150.501
42	1180.167
43	1215.922
44	1314.222
45	1466.166
46	1547.801
47	1595.449
48	1578.186
49	1549.217
50	1490.732
51	1396.332
52	1343.250
53	1363.838
54	1430.479
55	1479.230
56	1469.081
57	1539.744
58	1619.531
59	1594.790
60	1455.029
61	1350.266
62	1351.626
63	1407.717
64	1451.515
65	1411.632
66	1285.548
67	1174.651
68	1073.702
69	987.137
70	962.053
71	1004.524
72	1180.525
73	1293.440
74	1363.177
75	1374.722
76	1377.649
77	1385.918
78	1386.664
79	1279.258
80	1165.705
81	1142.684
82	1086.827
83	1044.240
84	1055.693
85	1041.916
86	1059.096
87	1084.170
88	1163.065
89	1281.348
90	1433.506
91	1460.685
92	1411.400
93	1369.286
94	1397.403
95	1448.608
96	1414.212
97	1343.673
98	1223.735
99	1257.031
100	1337.022
101	1422.325
102	1526.325
103	1437.045
104	1225.590
105	1091.922
106	1130.279
107	1160.012
108	1140.701
109	1074.362
110	977.470
111	964.539
112	931.311
113	995.786
114	1106.179
115	1107.126
116	1074.800
117	1068.906
118	1134.883
119	1217.044
120	1234.727
121	1251.317
122	1225.282
123	1184.823
124	1195.239
125	1222.135
126	1159.293
127	1182.772
128	1352.240
129	1628.824
130	1758.410
131	1736.271
132	1560.078
133	1367.321
