# Supplementary material for: Single-cell transcriptomics of vomeronasal neuroepithelium reveals a differential endoplasmic reticulum environment amongst neuronal subtypes
Source: eLife. 2024 Dec 13;13:RP98250. doi: 10.7554/eLife.98250 (PMC11643622; doi:10.7554/eLife.98250)
Supplement: Figure 7—source data 1. [file elife-98250-fig7-data1.zip › Figure 7-Source Data 1 /Calnexin/0007_section_KDEL_intensity_ROI2.csv]

	Value
1	325.584
2	325.391
3	324.214
4	326.047
5	351.939
6	333.430
7	337.948
8	343.488
9	367.889
10	389.590
11	385.728
12	390.663
13	397.657
14	405.729
15	438.434
16	430.647
17	437.887
18	440.192
19	408.018
20	399.038
21	409.892
22	445.110
23	474.182
24	517.886
25	551.167
26	564.164
27	540.401
28	524.883
29	542.155
30	562.818
31	606.359
32	600.948
33	536.179
34	503.119
35	517.922
36	501.511
37	503.429
38	500.101
39	500.227
40	505.484
41	514.257
42	522.764
43	541.006
44	580.516
45	596.760
46	570.125
47	554.248
48	608.959
49	673.731
50	694.621
51	696.431
52	689.553
53	665.737
54	648.637
55	679.779
56	671.182
57	613.155
58	590.129
59	544.599
60	498.416
61	472.765
62	495.187
63	509.818
64	540.007
65	526.623
66	544.965
67	611.621
68	619.164
69	562.175
70	551.720
71	563.222
72	585.089
73	531.626
74	537.864
75	560.563
76	630.163
77	807.990
78	1004.724
79	1133.347
80	1230.283
81	1351.132
82	1386.385
83	1382.962
84	1380.705
85	1349.320
86	1312.757
87	1273.764
88	1261.548
89	1261.199
90	1246.117
91	1161.932
92	1064.243
93	1006.367
94	1064.342
95	1143.549
96	1246.025
97	1314.185
98	1343.297
99	1349.442
100	1339.419
101	1388.710
102	1415.770
103	1458.113
104	1416.793
105	1407.120
106	1464.901
107	1514.150
108	1554.952
109	1586.778
110	1720.438
111	1790.795
112	1750.977
113	1655.024
114	1472.810
115	1304.595
116	1166.819
117	1075.962
118	1091.894
119	1206.696
120	1391.211
121	1570.497
122	1703.209
123	1825.627
124	1942.632
125	2019.878
126	2056.147
127	2023.098
128	1949.204
129	1790.962
130	1560.794
131	1475.506
132	1424.797
133	1480.274
134	1605.947
135	1594.903
136	1481.475
