# Supplementary material for: Single-cell transcriptomics of vomeronasal neuroepithelium reveals a differential endoplasmic reticulum environment amongst neuronal subtypes
Source: eLife. 2024 Dec 13;13:RP98250. doi: 10.7554/eLife.98250 (PMC11643622; doi:10.7554/eLife.98250)
Supplement: Figure 7—source data 1. [file elife-98250-fig7-data1.zip › Figure 7-Source Data 1 /Calnexin/0011_section_Omp_intensity_ROI2.csv]

	Value
1	1218.459
2	1171.268
3	1062.006
4	972.561
5	998.682
6	1049.575
7	1099.867
8	1088.463
9	1081.360
10	1097.754
11	1111.577
12	1152.181
13	1225.543
14	1190.783
15	1181.051
16	1175.021
17	1127.128
18	1100.310
19	1010.465
20	963.947
21	974.427
22	1056.464
23	1139.462
24	1188.955
25	1150.343
26	1172.475
27	1263.311
28	1324.497
29	1310.276
30	1329.661
31	1343.532
32	1413.812
33	1431.972
34	1319.210
35	1193.542
36	1195.792
37	1185.400
38	1153.889
39	1111.485
40	1055.263
41	1067.009
42	1184.829
43	1294.614
44	1256.022
45	1122.789
46	1113.844
47	1127.068
48	1135.487
49	1149.854
50	1183.327
51	1211.091
52	1174.688
53	1058.488
54	1035.413
55	983.284
56	989.462
57	1002.252
58	980.836
59	966.913
60	973.670
61	1007.604
62	1038.119
63	1117.948
64	1252.120
65	1164.078
66	1029.295
67	978.302
68	967.424
69	930.989
70	876.511
71	860.421
72	905.604
73	968.343
74	972.686
75	899.192
76	904.990
77	916.834
78	947.134
79	944.371
80	921.917
81	883.253
82	904.155
83	913.526
84	947.722
85	972.118
86	1003.803
87	1012.429
88	979.370
89	903.707
90	854.630
91	826.703
92	816.092
93	829.904
94	859.120
95	924.196
96	1008.897
97	1025.814
98	979.109
99	998.743
100	1042.838
101	1096.315
102	1131.949
103	1119.820
104	1065.818
105	1002.560
106	969.233
107	969.048
108	977.149
109	893.519
110	839.523
111	936.188
112	1010.660
113	1036.426
114	1009.013
