# Supplementary material for: Single-cell transcriptomics of vomeronasal neuroepithelium reveals a differential endoplasmic reticulum environment amongst neuronal subtypes
Source: eLife. 2024 Dec 13;13:RP98250. doi: 10.7554/eLife.98250 (PMC11643622; doi:10.7554/eLife.98250)
Supplement: Figure 7—source data 1. [file elife-98250-fig7-data1.zip › Figure 7-Source Data 1 /Calnexin/0015_section_KDEL_intensity_ROI3.csv]

	Value
1	444.536
2	445.681
3	449.635
4	413.992
5	432.541
6	446.443
7	497.757
8	534.860
9	591.268
10	665.366
11	723.064
12	765.767
13	718.052
14	660.066
15	640.229
16	575.846
17	483.940
18	442.715
19	426.322
20	395.972
21	403.457
22	454.226
23	498.386
24	551.218
25	648.932
26	696.126
27	646.907
28	578.508
29	477.114
30	425.457
31	428.713
32	449.169
33	456.096
34	452.064
35	461.280
36	473.608
37	472.405
38	478.794
39	507.507
40	534.401
41	539.656
42	542.270
43	526.098
44	500.957
45	513.909
46	532.114
47	559.553
48	645.664
49	716.638
50	779.440
51	811.108
52	819.704
53	807.425
54	791.098
55	801.403
56	751.085
57	706.390
58	712.512
59	826.156
60	988.853
61	1141.923
62	1254.643
63	1259.632
64	1158.324
65	1041.296
66	992.589
67	969.160
68	931.497
69	908.961
70	987.979
71	933.726
72	846.685
73	815.236
74	822.427
75	779.979
76	757.019
77	764.630
78	838.373
79	818.681
80	841.136
81	877.741
82	910.542
83	948.137
84	979.510
85	945.626
86	931.551
87	968.090
88	1043.444
89	1130.561
90	1172.753
91	1231.093
92	1211.270
93	1204.757
94	1217.130
95	1190.309
96	1172.431
97	1201.394
98	1196.752
99	1139.330
100	1166.457
101	1252.832
102	1282.872
103	1227.697
104	1236.367
105	1250.795
106	1360.613
107	1398.074
108	1428.288
109	1343.213
110	1249.091
111	1227.498
112	1218.521
113	1197.581
114	1153.483
115	1071.675
116	1041.772
117	1036.190
118	1054.391
119	1079.104
120	1097.032
121	1171.722
122	1280.222
123	1352.577
124	1399.753
125	1531.042
126	1571.734
127	1544.468
128	1540.189
129	1507.316
130	1476.080
131	1293.807
132	1207.657
133	1259.276
