# Supplementary material for: Single-cell transcriptomics of vomeronasal neuroepithelium reveals a differential endoplasmic reticulum environment amongst neuronal subtypes
Source: eLife. 2024 Dec 13;13:RP98250. doi: 10.7554/eLife.98250 (PMC11643622; doi:10.7554/eLife.98250)
Supplement: Figure 7—source data 1. [file elife-98250-fig7-data1.zip › Figure 7-Source Data 1 /Calnexin/0004_section_Omp_intensity_ROI3.csv]

	Value
1	1112.294
2	1168.676
3	1159.031
4	1086.327
5	993.853
6	1027.614
7	1073.135
8	1068.236
9	1065.631
10	1054.141
11	1044.890
12	1039.742
13	1150.994
14	1249.520
15	1197.944
16	1071.452
17	997.624
18	978.662
19	995.698
20	981.076
21	984.532
22	1046.809
23	1085.899
24	1113.381
25	1094.136
26	1130.654
27	1158.734
28	1155.677
29	1145.974
30	1113.066
31	1094.839
32	1034.730
33	992.547
34	953.657
35	918.938
36	891.001
37	902.286
38	890.161
39	922.612
40	1043.625
41	1142.146
42	1180.680
43	1157.797
44	1181.368
45	1180.602
46	1110.337
47	1009.533
48	967.937
49	935.494
50	962.448
51	984.094
52	1002.031
53	994.946
54	949.242
55	905.433
56	981.419
57	1094.477
58	1177.268
59	1156.427
60	1076.732
61	1078.125
62	1132.540
63	1155.759
64	1185.704
65	1201.228
66	1196.784
67	1175.597
68	1175.334
69	1164.770
70	1138.839
71	1105.292
72	1094.115
73	1113.658
74	1116.114
75	1129.131
76	1142.017
77	1144.520
78	1100.876
79	1063.641
80	1074.946
81	1067.655
82	1060.065
83	1072.352
84	1106.087
85	1115.137
86	1143.668
87	1146.204
88	1155.704
89	1134.787
90	1069.425
91	1075.613
92	1109.395
93	1184.746
94	1189.137
95	1187.746
96	1186.216
97	1204.129
98	1139.032
99	1033.706
100	1025.075
101	1078.407
102	1098.157
103	1141.651
104	1133.036
105	1073.579
106	1103.823
107	1139.875
108	1135.855
109	1085.068
110	1015.888
111	928.896
112	901.185
113	922.909
114	960.256
115	949.012
116	923.267
117	917.407
118	877.116
119	830.408
120	791.427
121	814.985
122	827.908
123	853.936
124	912.453
125	927.531
126	909.146
127	941.574
128	1029.309
129	1049.131
130	1002.149
131	1010.262
132	993.456
133	1008.576
134	1054.839
135	1068.266
136	1028.418
137	1039.557
138	1055.548
