# Supplementary material for: Single-cell transcriptomics of vomeronasal neuroepithelium reveals a differential endoplasmic reticulum environment amongst neuronal subtypes
Source: eLife. 2024 Dec 13;13:RP98250. doi: 10.7554/eLife.98250 (PMC11643622; doi:10.7554/eLife.98250)
Supplement: Figure 7—source data 1. [file elife-98250-fig7-data1.zip › Figure 7-Source Data 1 /Calnexin/0020_section_Omp_intensity_ROI5.csv]

	Value
1	1260.259
2	1336.169
3	1408.425
4	1464.187
5	1466.801
6	1364.321
7	1275.749
8	1248.123
9	1275.328
10	1329.159
11	1365.431
12	1337.833
13	1230.658
14	1181.994
15	1244.454
16	1269.365
17	1263.401
18	1252.063
19	1248.793
20	1281.898
21	1331.537
22	1354.886
23	1445.163
24	1452.030
25	1329.506
26	1202.455
27	1086.674
28	1052.535
29	1103.631
30	1197.556
31	1280.444
32	1288.043
33	1314.786
34	1341.724
35	1354.977
36	1347.458
37	1377.668
38	1432.244
39	1464.223
40	1302.647
41	1126.964
42	1159.622
43	1225.626
44	1202.358
45	1162.199
46	1079.522
47	1103.414
48	1161.192
49	1180.450
50	1190.253
51	1246.249
52	1277.725
53	1283.521
54	1264.751
55	1162.036
56	1043.295
57	1006.858
58	1049.770
59	1150.056
60	1190.551
61	1226.513
62	1276.698
63	1194.377
64	1059.899
65	1026.552
66	1010.184
67	1004.750
68	1048.128
69	1026.619
70	1042.422
71	1076.395
72	1077.459
73	1027.258
74	973.705
75	897.686
76	870.004
77	826.229
78	750.177
79	726.563
80	708.398
81	754.320
82	805.660
83	853.984
84	944.457
85	1026.772
86	1048.849
87	1066.038
88	1056.688
89	975.281
90	922.839
