# Supplementary material for: Single-cell transcriptomics of vomeronasal neuroepithelium reveals a differential endoplasmic reticulum environment amongst neuronal subtypes
Source: eLife. 2024 Dec 13;13:RP98250. doi: 10.7554/eLife.98250 (PMC11643622; doi:10.7554/eLife.98250)
Supplement: Figure 7—source data 1. [file elife-98250-fig7-data1.zip › Figure 7-Source Data 1 /Calnexin/0002_section_KDEL_intensity_ROI1.csv]

	Value
1	362.055
2	348.273
3	351.355
4	372.047
5	378.286
6	366.870
7	331.242
8	333.012
9	356.737
10	360.422
11	382.031
12	393.576
13	415.231
14	408.234
15	414.449
16	432.512
17	419.671
18	426.228
19	418.892
20	400.367
21	391.797
22	387.207
23	392.279
24	380.285
25	373.004
26	385.680
27	422.964
28	435.119
29	428.829
30	410.293
31	403.783
32	419.787
33	422.090
34	436.855
35	435.538
36	427.209
37	455.942
38	499.744
39	476.070
40	470.727
41	473.442
42	482.923
43	493.813
44	526.353
45	594.710
46	600.902
47	602.155
48	611.226
49	607.757
50	649.539
51	650.395
52	644.805
53	652.762
54	677.553
55	714.775
56	837.333
57	955.810
58	1020.356
59	1024.805
60	1007.303
61	966.840
62	963.212
63	979.910
64	965.739
65	974.354
66	1007.458
67	1115.470
68	1163.265
69	1057.994
70	932.503
71	884.177
72	898.903
73	945.231
74	1069.486
75	1202.241
76	1280.890
77	1282.141
78	1252.251
79	1223.459
80	1304.640
81	1325.296
82	1310.604
83	1231.593
84	1155.531
85	1078.353
86	1026.289
87	1006.572
88	1025.873
89	1057.824
90	1056.924
91	999.054
92	946.094
93	911.561
94	874.567
95	879.653
96	862.862
97	842.284
98	845.694
99	831.712
100	793.969
101	750.740
102	757.198
103	766.452
104	761.087
105	773.678
106	888.139
107	1021.433
108	1136.427
109	1197.474
110	1176.807
111	1185.774
112	1293.735
113	1321.853
114	1214.063
115	1093.027
116	1005.399
117	981.077
118	973.035
119	1014.802
120	1056.404
121	1072.392
122	1079.178
123	1117.011
124	1107.577
125	1128.678
126	1147.495
