# Supplementary material for: Single-cell transcriptomics of vomeronasal neuroepithelium reveals a differential endoplasmic reticulum environment amongst neuronal subtypes
Source: eLife. 2024 Dec 13;13:RP98250. doi: 10.7554/eLife.98250 (PMC11643622; doi:10.7554/eLife.98250)
Supplement: Figure 7—source data 1. [file elife-98250-fig7-data1.zip › Figure 7-Source Data 1 /Calnexin/0002_section_Calnexin_intensity_ROI1.csv]

	Value
1	833.104
2	843.804
3	909.976
4	968.574
5	990.248
6	1030.117
7	978.220
8	882.034
9	827.906
10	874.761
11	853.297
12	847.932
13	885.331
14	856.704
15	881.796
16	913.764
17	934.526
18	955.430
19	923.867
20	890.318
21	854.130
22	844.586
23	858.262
24	883.675
25	877.235
26	905.078
27	935.452
28	916.951
29	850.368
30	860.843
31	888.615
32	867.687
33	868.810
34	875.501
35	943.262
36	971.383
37	910.238
38	924.303
39	926.441
40	958.299
41	1005.110
42	1003.268
43	1055.665
44	1127.756
45	1174.863
46	1123.683
47	1084.144
48	1070.094
49	1083.603
50	1089.466
51	1131.395
52	1137.834
53	1209.679
54	1292.298
55	1275.711
56	1325.430
57	1475.601
58	1615.304
59	1663.128
60	1549.400
61	1356.833
62	1201.827
63	1209.024
64	1240.703
65	1313.235
66	1463.702
67	1643.707
68	1621.809
69	1465.275
70	1365.601
71	1295.673
72	1312.314
73	1364.115
74	1502.068
75	1613.688
76	1703.544
77	1691.770
78	1634.207
79	1592.614
80	1534.011
81	1489.117
82	1478.571
83	1441.421
84	1367.753
85	1295.057
86	1291.769
87	1360.709
88	1442.558
89	1494.101
90	1440.853
91	1310.673
92	1139.070
93	1041.123
94	1062.734
95	1074.419
96	1031.778
97	970.431
98	940.529
99	894.661
100	880.451
101	868.817
102	895.977
103	968.795
104	1058.737
105	1190.308
106	1297.521
107	1403.529
108	1508.544
109	1460.941
110	1416.948
111	1434.577
112	1530.214
113	1538.832
114	1421.458
115	1308.339
116	1289.388
117	1235.233
118	1233.298
119	1339.288
120	1478.670
121	1518.137
122	1493.883
123	1413.384
124	1419.241
125	1508.494
126	1561.998
