# Supplementary material for: Single-cell transcriptomics of vomeronasal neuroepithelium reveals a differential endoplasmic reticulum environment amongst neuronal subtypes
Source: eLife. 2024 Dec 13;13:RP98250. doi: 10.7554/eLife.98250 (PMC11643622; doi:10.7554/eLife.98250)
Supplement: Figure 7—source data 1. [file elife-98250-fig7-data1.zip › Figure 7-Source Data 1 /Calnexin/0017_section_Omp_intensity_ROI3.csv]

	Value
1	1489.113
2	1400.417
3	1417.217
4	1418.349
5	1387.960
6	1397.775
7	1474.399
8	1524.704
9	1636.930
10	1634.855
11	1527.533
12	1423.991
13	1438.261
14	1499.414
15	1490.688
16	1384.114
17	1327.115
18	1308.007
19	1369.406
20	1400.562
21	1453.380
22	1520.718
23	1444.991
24	1578.928
25	1812.119
26	1943.137
27	1858.890
28	1854.561
29	1867.550
30	1848.462
31	1754.363
32	1644.766
33	1557.151
34	1468.671
35	1395.423
36	1388.041
37	1324.490
38	1346.491
39	1411.179
40	1484.184
41	1601.900
42	1648.533
43	1665.837
44	1673.456
45	1648.271
46	1610.005
47	1521.549
48	1451.218
49	1365.078
50	1299.662
51	1294.781
52	1320.434
53	1344.274
54	1433.784
55	1435.725
56	1414.323
57	1339.825
58	1354.184
59	1392.588
60	1345.515
61	1350.131
62	1327.954
63	1415.028
64	1496.987
65	1509.550
66	1472.244
67	1504.631
68	1573.189
69	1623.600
70	1651.489
71	1670.517
72	1593.578
73	1403.936
74	1435.604
75	1392.540
76	1374.503
77	1402.257
78	1472.849
79	1520.974
80	1472.597
81	1373.534
82	1371.978
83	1442.442
84	1389.009
85	1371.718
86	1332.374
87	1282.746
88	1299.391
89	1420.803
90	1459.422
91	1410.660
92	1390.704
93	1350.003
94	1275.527
95	1292.395
96	1321.254
97	1325.312
98	1332.727
99	1331.572
100	1263.285
101	1212.576
102	1212.308
103	1265.683
104	1382.560
105	1443.643
106	1529.149
107	1524.095
108	1471.924
109	1444.668
110	1477.516
111	1511.870
112	1438.040
113	1352.152
114	1458.973
115	1491.591
116	1326.474
117	1225.569
118	1322.473
119	1380.283
120	1438.406
121	1535.135
122	1619.123
123	1550.615
124	1332.572
125	1185.140
126	1137.181
127	1175.331
128	1261.790
129	1299.274
