# Supplementary material for: Single-cell transcriptomics of vomeronasal neuroepithelium reveals a differential endoplasmic reticulum environment amongst neuronal subtypes
Source: eLife. 2024 Dec 13;13:RP98250. doi: 10.7554/eLife.98250 (PMC11643622; doi:10.7554/eLife.98250)
Supplement: Figure 7—source data 1. [file elife-98250-fig7-data1.zip › Figure 7-Source Data 1 /Calnexin/0023_section_Omp_intensity_ROI3.csv]

	Value
1	1132.036
2	1141.646
3	1160.744
4	1134.769
5	1155.259
6	1276.735
7	1469.386
8	1618.170
9	1568.570
10	1469.594
11	1461.307
12	1549.808
13	1610.294
14	1556.951
15	1457.188
16	1434.541
17	1424.111
18	1376.779
19	1358.376
20	1368.290
21	1364.685
22	1302.016
23	1203.835
24	1099.503
25	1045.377
26	1089.143
27	1127.823
28	1071.284
29	1017.734
30	1095.951
31	1152.862
32	1159.293
33	1233.169
34	1317.839
35	1355.519
36	1268.443
37	1193.329
38	1120.157
39	1057.572
40	1012.595
41	1014.460
42	1075.203
43	1219.875
44	1323.306
45	1283.906
46	1196.567
47	1090.585
48	1050.933
49	1093.796
50	1169.017
51	1201.000
52	1251.258
53	1266.109
54	1283.336
55	1218.597
56	1187.936
57	1209.436
58	1193.168
59	1162.822
60	1167.244
61	1169.646
62	1159.141
63	1218.251
64	1199.849
65	1185.126
66	1176.275
67	1106.486
68	1084.682
69	1047.601
70	1021.585
71	1011.791
72	1021.594
73	967.599
74	883.371
75	881.704
76	866.843
77	848.828
78	853.082
79	882.986
80	925.215
81	913.503
82	874.573
83	860.541
84	805.502
85	786.681
86	769.754
87	804.284
88	985.793
89	1159.868
90	1163.644
91	1095.880
92	1078.810
93	1074.241
94	1135.511
95	1179.340
96	1226.763
97	1166.356
98	1085.441
99	1061.676
100	994.295
101	974.085
102	1029.567
103	1134.348
104	1200.583
105	1186.159
106	1087.509
107	992.761
108	947.352
109	911.174
110	948.771
111	992.078
112	1092.660
113	1149.900
114	1156.069
115	1170.562
116	1173.950
117	1100.114
118	1050.609
119	1018.681
120	1064.995
121	1100.494
122	1142.764
123	1125.656
124	1121.427
125	1168.510
126	1198.493
127	1187.157
128	1118.352
129	1062.188
130	1036.690
131	1006.721
132	1046.272
133	1066.461
