# Supplementary material for: Single-cell transcriptomics of vomeronasal neuroepithelium reveals a differential endoplasmic reticulum environment amongst neuronal subtypes
Source: eLife. 2024 Dec 13;13:RP98250. doi: 10.7554/eLife.98250 (PMC11643622; doi:10.7554/eLife.98250)
Supplement: Figure 7—source data 1. [file elife-98250-fig7-data1.zip › Figure 7-Source Data 1 /Calnexin/0015_section_Calnexin_intensity_ROI3.csv]

	Value
1	940.379
2	957.119
3	932.640
4	899.839
5	869.171
6	869.911
7	902.253
8	938.382
9	975.150
10	1040.624
11	1100.812
12	1103.271
13	1089.919
14	1035.483
15	951.485
16	909.563
17	848.247
18	821.726
19	811.168
20	817.286
21	878.734
22	937.881
23	966.254
24	965.000
25	969.640
26	1040.297
27	1079.828
28	1090.794
29	1057.745
30	1079.364
31	1145.764
32	1147.471
33	1087.399
34	1058.792
35	1026.828
36	977.759
37	957.465
38	1014.299
39	1042.423
40	981.829
41	916.148
42	895.062
43	870.187
44	852.028
45	896.783
46	975.975
47	1073.455
48	1153.544
49	1107.406
50	1080.452
51	1068.924
52	1030.611
53	984.865
54	998.853
55	987.349
56	1027.275
57	1051.817
58	1180.479
59	1353.039
60	1556.152
61	1624.776
62	1681.589
63	1701.344
64	1578.069
65	1526.509
66	1472.192
67	1359.599
68	1310.598
69	1271.387
70	1230.476
71	1156.398
72	1111.548
73	1132.091
74	1242.099
75	1327.681
76	1297.203
77	1281.099
78	1332.750
79	1448.300
80	1613.483
81	1704.668
82	1703.829
83	1738.916
84	1720.947
85	1505.066
86	1471.566
87	1494.755
88	1567.789
89	1615.036
90	1610.918
91	1688.792
92	1794.769
93	1805.932
94	1899.790
95	1842.180
96	1699.091
97	1605.230
98	1503.706
99	1424.415
100	1423.678
101	1473.918
102	1521.164
103	1504.171
104	1419.002
105	1506.689
106	1602.832
107	1660.722
108	1637.873
109	1484.944
110	1454.931
111	1445.788
112	1479.836
113	1566.369
114	1557.002
115	1506.307
116	1535.615
117	1536.164
118	1544.988
119	1616.679
120	1709.598
121	1766.788
122	1857.732
123	1871.581
124	1939.912
125	2069.463
126	2229.732
127	2310.780
128	2346.651
129	2369.610
130	2289.968
131	1903.508
132	1551.197
133	1438.577
