# Supplementary material for: Single-cell transcriptomics of vomeronasal neuroepithelium reveals a differential endoplasmic reticulum environment amongst neuronal subtypes
Source: eLife. 2024 Dec 13;13:RP98250. doi: 10.7554/eLife.98250 (PMC11643622; doi:10.7554/eLife.98250)
Supplement: Figure 7—source data 1. [file elife-98250-fig7-data1.zip › Figure 7-Source Data 1 /Calnexin/0006_section_KDEL_intensity_ROI4.csv]

	Value
1	267.186
2	286.940
3	300.634
4	304.834
5	295.073
6	297.942
7	316.996
8	376.718
9	406.528
10	421.458
11	415.452
12	396.704
13	384.261
14	358.821
15	307.982
16	291.008
17	280.172
18	268.435
19	269.253
20	268.125
21	260.832
22	269.029
23	298.230
24	316.342
25	344.329
26	397.192
27	434.081
28	450.018
29	489.896
30	501.929
31	481.380
32	499.049
33	556.047
34	565.390
35	576.987
36	583.079
37	612.805
38	693.628
39	715.585
40	705.564
41	616.706
42	498.381
43	380.408
44	310.411
45	277.543
46	296.427
47	332.338
48	360.294
49	410.722
50	447.119
51	461.674
52	470.217
53	488.641
54	459.678
55	431.136
56	392.254
57	352.748
58	324.051
59	324.239
60	341.808
61	368.667
62	358.601
63	287.327
64	281.859
65	288.667
66	329.717
67	390.984
68	456.870
69	577.278
70	657.407
71	703.201
72	763.300
73	729.922
74	685.400
75	638.203
76	618.612
77	573.117
78	525.671
79	499.473
80	566.714
81	617.529
82	595.607
83	564.550
84	571.636
85	563.532
86	582.669
87	647.835
88	695.118
89	769.049
90	866.269
91	949.777
92	1032.355
93	1072.317
94	1053.070
95	998.138
96	954.623
97	978.513
98	990.381
99	1022.888
100	1096.282
101	1147.487
102	1136.380
103	1144.235
104	1172.004
105	1139.064
106	1092.886
107	1052.449
108	1025.725
109	1031.490
110	1030.370
111	1052.000
112	1056.758
113	1051.907
114	1064.401
115	1053.193
116	1056.425
117	1101.522
118	1229.579
119	1309.860
120	1391.420
121	1347.193
122	1314.652
123	1280.600
124	1210.617
125	1216.104
126	1259.222
127	1278.465
128	1191.367
129	1085.167
130	970.166
131	850.413
132	777.161
133	821.216
134	940.857
135	1005.686
136	1066.647
137	1220.386
138	1424.129
139	1542.297
140	1532.050
141	1575.565
142	1540.335
143	1412.848
144	1257.228
