# Supplementary material for: Single-cell transcriptomics of vomeronasal neuroepithelium reveals a differential endoplasmic reticulum environment amongst neuronal subtypes
Source: eLife. 2024 Dec 13;13:RP98250. doi: 10.7554/eLife.98250 (PMC11643622; doi:10.7554/eLife.98250)
Supplement: Figure 7—source data 1. [file elife-98250-fig7-data1.zip › Figure 7-Source Data 1 /Calnexin/0022_section_Calnexin_intensity_ROI3.csv]

	Value
1	806.383
2	799.701
3	826.049
4	864.510
5	864.582
6	873.388
7	868.030
8	840.872
9	802.364
10	808.903
11	836.139
12	857.637
13	878.824
14	877.050
15	851.558
16	784.028
17	765.278
18	801.021
19	816.515
20	825.061
21	817.441
22	793.036
23	799.331
24	793.012
25	807.644
26	826.513
27	825.727
28	846.210
29	811.026
30	784.727
31	800.989
32	763.248
33	751.328
34	749.262
35	765.856
36	752.465
37	778.563
38	833.976
39	885.046
40	899.107
41	908.785
42	870.283
43	883.948
44	974.618
45	1036.674
46	1004.930
47	987.912
48	941.726
49	950.284
50	968.577
51	954.321
52	952.509
53	968.979
54	991.301
55	942.515
56	906.501
57	958.342
58	1022.296
59	1095.345
60	1170.119
61	1184.239
62	1249.429
63	1355.803
64	1389.456
65	1362.085
66	1413.491
67	1435.997
68	1490.932
69	1520.354
70	1496.655
71	1441.545
72	1414.631
73	1453.731
74	1467.368
75	1358.899
76	1286.606
77	1262.318
78	1223.788
79	1193.952
80	1347.402
81	1471.079
82	1498.745
83	1458.907
84	1406.694
85	1427.656
86	1474.141
87	1575.180
88	1718.485
89	1948.287
90	2127.253
91	2084.015
92	1861.236
93	1760.735
94	1653.945
95	1559.572
96	1484.953
97	1492.125
98	1608.296
99	1741.812
100	1881.644
101	1978.992
102	1926.361
103	1987.157
104	1962.596
105	1989.134
106	1941.244
107	1804.832
108	1766.906
109	1735.322
110	1690.352
111	1765.843
112	1801.857
113	1736.543
114	1605.800
115	1502.950
116	1563.093
117	1606.726
118	1556.363
