# Supplementary material for: Single-cell transcriptomics of vomeronasal neuroepithelium reveals a differential endoplasmic reticulum environment amongst neuronal subtypes
Source: eLife. 2024 Dec 13;13:RP98250. doi: 10.7554/eLife.98250 (PMC11643622; doi:10.7554/eLife.98250)
Supplement: Figure 7—source data 1. [file elife-98250-fig7-data1.zip › Figure 7-Source Data 1 /Calnexin/0005_section_Calnexin_intensity_ROI4.csv]

	Value
1	693.814
2	697.503
3	709.985
4	730.707
5	728.905
6	745.270
7	768.714
8	807.893
9	855.664
10	894.289
11	862.612
12	858.083
13	862.414
14	815.263
15	773.370
16	800.526
17	759.941
18	704.624
19	705.537
20	715.799
21	734.508
22	763.381
23	814.079
24	917.574
25	956.355
26	954.163
27	945.006
28	917.462
29	962.473
30	1032.347
31	1043.580
32	997.262
33	958.639
34	983.874
35	1003.075
36	1000.065
37	983.831
38	973.833
39	963.975
40	947.676
41	976.424
42	1012.263
43	943.427
44	877.941
45	868.152
46	938.559
47	1005.599
48	1049.418
49	1039.041
50	979.398
51	979.002
52	1017.735
53	1135.418
54	1181.287
55	1144.684
56	1190.811
57	1252.560
58	1185.505
59	1129.004
60	1122.180
61	1121.171
62	1081.410
63	1066.161
64	1011.688
65	923.987
66	865.475
67	833.679
68	832.889
69	849.200
70	925.922
71	1057.822
72	1161.699
73	1229.399
74	1357.441
75	1481.523
76	1567.467
77	1718.912
78	1733.831
79	1646.509
80	1558.608
81	1473.439
82	1465.974
83	1396.986
84	1242.249
85	1121.979
86	1036.709
87	985.898
88	915.724
89	919.640
90	955.393
91	1034.077
92	1072.106
93	1031.232
94	1040.614
95	1072.372
96	1170.781
97	1251.548
98	1226.389
99	1312.827
100	1345.869
101	1380.601
102	1427.827
103	1462.640
104	1482.858
105	1494.550
106	1428.949
107	1419.054
108	1543.531
109	1645.263
110	1665.138
111	1705.499
112	1833.381
113	1854.579
114	1740.203
