# Supplementary material for: Single-cell transcriptomics of vomeronasal neuroepithelium reveals a differential endoplasmic reticulum environment amongst neuronal subtypes
Source: eLife. 2024 Dec 13;13:RP98250. doi: 10.7554/eLife.98250 (PMC11643622; doi:10.7554/eLife.98250)
Supplement: Figure 7—source data 1. [file elife-98250-fig7-data1.zip › Figure 7-Source Data 1 /Calnexin/0001_section_Omp_intensity_ROI4.csv]

	Value
1	1242.147
2	1310.508
3	1290.966
4	1234.828
5	1205.953
6	1315.815
7	1362.525
8	1354.419
9	1391.900
10	1408.869
11	1378.307
12	1368.581
13	1331.465
14	1291.163
15	1203.897
16	1192.646
17	1275.640
18	1426.710
19	1538.625
20	1541.550
21	1549.135
22	1532.788
23	1497.847
24	1537.661
25	1636.964
26	1743.661
27	1778.133
28	1715.221
29	1503.962
30	1420.224
31	1469.831
32	1538.556
33	1552.120
34	1665.612
35	1891.827
36	1992.543
37	1835.227
38	1641.986
39	1657.991
40	1649.549
41	1641.335
42	1662.083
43	1620.831
44	1416.325
45	1182.244
46	1076.529
47	1134.982
48	1189.919
49	1188.596
50	1221.859
51	1270.025
52	1369.040
53	1364.880
54	1297.977
55	1290.356
56	1321.907
57	1338.703
58	1270.633
59	1232.624
60	1264.179
61	1280.842
62	1267.919
63	1433.786
64	1599.640
65	1664.681
66	1696.855
67	1583.944
68	1388.815
69	1206.063
70	1134.128
71	1132.238
72	1049.227
73	1050.194
74	1019.984
75	953.253
76	951.098
77	950.684
78	937.636
79	928.326
80	914.224
81	903.071
82	877.981
83	873.864
84	931.222
85	1050.418
86	1183.726
87	1251.590
88	1173.065
89	991.844
90	890.510
91	859.798
92	862.277
93	882.782
94	864.458
95	868.538
96	839.414
97	835.361
98	871.630
99	901.340
100	1048.418
101	1128.030
102	1061.977
103	885.595
104	738.680
105	706.686
106	734.933
107	774.313
108	815.131
109	835.190
110	861.476
111	962.841
112	1026.621
113	1011.630
114	917.973
115	808.232
116	749.808
117	671.526
118	646.626
119	653.059
120	687.043
121	755.436
122	844.806
123	907.978
124	871.187
125	800.490
126	732.828
127	678.539
