# Supplementary material for: Single-cell transcriptomics of vomeronasal neuroepithelium reveals a differential endoplasmic reticulum environment amongst neuronal subtypes
Source: eLife. 2024 Dec 13;13:RP98250. doi: 10.7554/eLife.98250 (PMC11643622; doi:10.7554/eLife.98250)
Supplement: Figure 7—source data 1. [file elife-98250-fig7-data1.zip › Figure 7-Source Data 1 /Calnexin/0006_section_Calnexin_intensity_ROI2.csv]

	Value
1	772.482
2	735.578
3	714.441
4	732.996
5	772.927
6	798.428
7	815.514
8	880.125
9	946.310
10	1006.209
11	997.523
12	947.675
13	878.259
14	833.146
15	808.880
16	807.732
17	809.808
18	772.419
19	750.231
20	759.138
21	826.122
22	840.332
23	829.770
24	825.144
25	830.728
26	842.347
27	847.555
28	808.006
29	762.306
30	749.561
31	713.075
32	695.050
33	722.912
34	783.385
35	845.978
36	911.858
37	922.137
38	903.655
39	886.216
40	901.308
41	880.051
42	928.922
43	963.381
44	982.877
45	1016.947
46	1004.058
47	946.814
48	924.427
49	894.984
50	823.158
51	833.661
52	860.723
53	877.198
54	928.258
55	960.600
56	953.020
57	887.497
58	796.883
59	758.920
60	742.423
61	783.671
62	827.828
63	823.930
64	787.856
65	821.160
66	866.414
67	918.170
68	907.863
69	878.542
70	829.692
71	778.066
72	776.412
73	801.324
74	815.065
75	858.732
76	934.080
77	978.853
78	967.292
79	988.086
80	1043.234
81	964.724
82	846.095
83	823.615
84	883.829
85	1024.096
86	1171.933
87	1226.466
88	1265.762
89	1197.692
90	1187.176
91	1142.814
92	1051.523
93	1007.890
94	1104.147
95	1186.948
96	1139.577
97	1074.905
98	1065.257
99	1119.061
100	1160.676
101	1117.452
102	1080.312
103	1134.164
104	1169.739
105	1233.429
106	1337.187
107	1325.054
108	1296.129
109	1310.276
110	1357.897
111	1390.584
112	1488.457
113	1602.499
114	1645.645
115	1575.624
116	1489.032
117	1390.967
118	1290.668
119	1283.456
120	1284.269
121	1236.578
122	1213.992
123	1266.901
124	1347.326
125	1406.673
126	1420.181
127	1436.658
128	1482.907
129	1411.443
130	1283.901
131	1257.050
132	1260.031
133	1271.842
134	1294.829
135	1316.248
136	1420.881
137	1579.751
138	1660.107
139	1641.406
140	1705.431
141	1708.311
142	1787.883
143	1832.576
144	1760.723
145	1661.284
146	1552.554
147	1435.226
148	1302.722
