# Supplementary material for: Single-cell transcriptomics of vomeronasal neuroepithelium reveals a differential endoplasmic reticulum environment amongst neuronal subtypes
Source: eLife. 2024 Dec 13;13:RP98250. doi: 10.7554/eLife.98250 (PMC11643622; doi:10.7554/eLife.98250)
Supplement: Figure 7—source data 1. [file elife-98250-fig7-data1.zip › Figure 7-Source Data 1 /Calnexin/0021_section_Calnexin_intensity_ROI4.csv]

	Value
1	884.474
2	915.148
3	942.654
4	995.222
5	1035.839
6	1056.238
7	1075.701
8	1067.358
9	1070.647
10	1002.015
11	908.202
12	884.632
13	873.526
14	889.981
15	930.274
16	908.273
17	914.380
18	895.812
19	839.258
20	782.405
21	729.416
22	710.853
23	706.913
24	715.676
25	754.716
26	759.380
27	777.213
28	823.512
29	897.063
30	931.160
31	895.272
32	854.038
33	845.330
34	803.211
35	815.156
36	882.709
37	939.992
38	974.687
39	1022.314
40	1054.837
41	1093.324
42	1131.843
43	1191.211
44	1161.302
45	1093.340
46	994.221
47	1012.654
48	949.553
49	935.325
50	955.686
51	966.045
52	959.664
53	983.084
54	966.179
55	1015.677
56	982.902
57	903.328
58	905.542
59	869.971
60	844.356
61	830.016
62	826.178
63	839.358
64	884.450
65	1011.429
66	1113.345
67	1200.043
68	1176.669
69	1209.031
70	1242.141
71	1307.301
72	1254.384
73	1226.162
74	1234.572
75	1184.665
76	1105.023
77	1101.674
78	1142.054
79	1055.809
80	1031.382
81	1043.290
82	1033.349
83	1104.282
84	1238.539
85	1420.792
86	1550.125
87	1641.327
88	1695.660
89	1692.685
90	1543.747
91	1348.158
92	1300.996
93	1367.924
94	1430.533
95	1563.858
96	1757.769
97	1866.529
98	1907.033
99	1956.711
100	1970.135
101	2044.685
102	2113.032
103	2106.937
104	2110.849
105	2114.463
106	2094.017
107	2181.773
108	2223.787
109	2146.730
110	2197.767
