# Supplementary material for: Single-cell transcriptomics of vomeronasal neuroepithelium reveals a differential endoplasmic reticulum environment amongst neuronal subtypes
Source: eLife. 2024 Dec 13;13:RP98250. doi: 10.7554/eLife.98250 (PMC11643622; doi:10.7554/eLife.98250)
Supplement: Figure 7—source data 1. [file elife-98250-fig7-data1.zip › Figure 7-Source Data 1 /Calnexin/0006_section_Calnexin_intensity_ROI3.csv]

	Value
1	884.773
2	873.357
3	853.589
4	848.799
5	837.040
6	822.535
7	851.301
8	902.436
9	894.781
10	887.406
11	844.593
12	785.683
13	820.506
14	895.311
15	954.880
16	945.758
17	872.527
18	824.851
19	806.085
20	817.055
21	841.266
22	838.803
23	806.490
24	835.347
25	842.884
26	862.525
27	900.930
28	929.156
29	885.036
30	844.122
31	797.696
32	790.493
33	792.172
34	798.863
35	880.280
36	931.115
37	941.301
38	996.861
39	1055.779
40	1145.720
41	1180.992
42	1186.002
43	1178.143
44	1081.422
45	1054.529
46	981.228
47	848.846
48	727.057
49	715.872
50	726.642
51	733.854
52	768.200
53	824.442
54	880.486
55	935.140
56	970.216
57	1015.461
58	996.207
59	965.594
60	949.709
61	948.741
62	946.800
63	969.027
64	1005.687
65	1065.118
66	1031.826
67	946.712
68	903.162
69	869.234
70	861.684
71	939.537
72	977.102
73	1011.834
74	1090.439
75	1117.127
76	1147.677
77	1172.083
78	1202.047
79	1203.019
80	1167.764
81	1196.948
82	1149.511
83	1138.152
84	1145.167
85	1082.618
86	1006.827
87	912.339
88	881.427
89	883.461
90	913.608
91	993.200
92	1060.019
93	1066.479
94	1051.412
95	1040.874
96	1072.046
97	1120.916
98	1126.355
99	1117.949
100	1181.321
101	1283.926
102	1460.208
103	1583.916
104	1542.885
105	1490.541
106	1438.196
107	1464.098
108	1481.371
109	1476.417
110	1410.626
111	1408.260
112	1453.062
113	1397.797
114	1258.544
115	1159.859
116	1114.575
117	1080.439
118	1073.144
119	1105.818
120	1145.219
121	1136.155
122	1158.311
123	1150.756
124	1142.564
125	1198.303
126	1262.136
127	1293.783
128	1359.849
129	1470.464
130	1488.954
131	1484.074
132	1426.396
133	1538.665
134	1667.410
135	1633.167
136	1582.335
137	1613.430
138	1587.294
139	1639.292
140	1705.678
141	1679.447
