# Supplementary material for: Single-cell transcriptomics of vomeronasal neuroepithelium reveals a differential endoplasmic reticulum environment amongst neuronal subtypes
Source: eLife. 2024 Dec 13;13:RP98250. doi: 10.7554/eLife.98250 (PMC11643622; doi:10.7554/eLife.98250)
Supplement: Figure 7—source data 1. [file elife-98250-fig7-data1.zip › Figure 7-Source Data 1 /Calnexin/0014_section_KDEL_intensity_ROI4.csv]

	Value
1	347.810
2	321.641
3	323.442
4	354.363
5	342.675
6	330.777
7	330.532
8	332.852
9	327.897
10	338.079
11	348.657
12	362.654
13	340.111
14	320.853
15	329.262
16	355.947
17	347.733
18	385.548
19	362.996
20	334.497
21	337.331
22	362.133
23	357.462
24	350.076
25	379.533
26	414.402
27	403.941
28	387.146
29	421.715
30	423.270
31	420.053
32	428.206
33	395.893
34	360.919
35	373.640
36	395.065
37	354.350
38	330.902
39	326.625
40	340.062
41	331.709
42	332.429
43	343.068
44	376.782
45	425.132
46	510.418
47	592.834
48	609.046
49	627.849
50	646.746
51	738.175
52	837.236
53	876.893
54	823.909
55	764.335
56	701.541
57	672.531
58	695.097
59	704.506
60	668.223
61	584.984
62	585.354
63	629.107
64	671.873
65	737.419
66	786.797
67	759.080
68	754.312
69	736.403
70	758.472
71	800.504
72	792.052
73	792.152
74	822.502
75	876.146
76	916.795
77	901.407
78	843.513
79	836.647
80	904.300
81	930.053
82	971.349
83	1041.247
84	1099.592
85	1111.585
86	1035.590
87	978.162
88	951.704
89	897.518
90	906.414
91	960.251
92	1047.206
93	1083.866
94	1112.365
95	1141.046
96	1207.882
97	1300.477
98	1331.721
99	1282.101
100	1206.050
101	1117.946
102	1067.810
103	1046.788
104	1037.915
105	1028.986
106	983.918
107	931.527
108	925.977
109	1045.997
110	1212.473
111	1431.779
112	1540.595
113	1485.073
114	1422.092
115	1413.022
116	1449.607
117	1497.367
118	1498.575
119	1501.211
120	1584.968
121	1605.702
122	1621.866
123	1597.864
124	1514.540
125	1386.129
126	1310.166
127	1274.384
128	1361.586
129	1464.212
130	1487.830
131	1442.009
132	1313.154
133	1236.276
134	1287.446
135	1380.370
136	1496.010
