# Supplementary material for: Single-cell transcriptomics of vomeronasal neuroepithelium reveals a differential endoplasmic reticulum environment amongst neuronal subtypes
Source: eLife. 2024 Dec 13;13:RP98250. doi: 10.7554/eLife.98250 (PMC11643622; doi:10.7554/eLife.98250)
Supplement: Figure 7—source data 1. [file elife-98250-fig7-data1.zip › Figure 7-Source Data 1 /Calnexin/0019_section_KDEL_intensity_ROI1.csv]

	Value
1	555.497
2	513.458
3	532.125
4	575.154
5	604.720
6	610.423
7	589.898
8	550.809
9	518.293
10	487.314
11	507.444
12	572.026
13	595.802
14	608.511
15	591.996
16	578.696
17	559.535
18	620.738
19	735.082
20	820.930
21	840.786
22	838.576
23	847.096
24	873.777
25	846.179
26	806.201
27	743.172
28	692.710
29	624.339
30	642.364
31	631.422
32	621.822
33	623.948
34	664.400
35	702.014
36	680.950
37	651.760
38	709.419
39	842.116
40	921.378
41	961.274
42	942.653
43	872.805
44	782.908
45	686.119
46	625.273
47	590.117
48	552.698
49	510.223
50	516.405
51	498.597
52	503.270
53	494.693
54	383.973
55	314.588
56	320.461
57	328.650
58	350.943
59	463.869
60	584.868
61	718.709
62	772.242
63	768.429
64	813.191
65	809.095
66	794.636
67	799.088
68	842.645
69	841.461
70	833.480
71	795.579
72	749.109
73	752.797
74	803.606
75	789.104
76	778.443
77	820.472
78	844.231
79	841.368
80	828.742
81	855.309
82	845.024
83	878.543
84	895.738
85	877.375
86	921.748
87	999.780
88	1066.384
89	1009.182
90	911.406
91	840.391
92	797.199
93	769.951
94	778.487
95	854.895
96	967.916
97	1065.208
98	1205.823
99	1290.324
100	1309.645
101	1280.349
102	1272.796
103	1281.282
104	1236.370
105	1154.356
106	1229.986
107	1344.448
108	1332.348
109	1272.004
110	1252.701
111	1218.517
112	1187.482
113	1160.043
114	1045.846
115	977.797
116	984.653
117	1005.872
118	1089.102
119	1218.910
120	1346.970
121	1400.833
122	1412.424
123	1500.016
124	1602.889
125	1502.108
126	1398.723
127	1242.907
128	1188.623
129	1215.489
