# Supplementary material for: Single-cell transcriptomics of vomeronasal neuroepithelium reveals a differential endoplasmic reticulum environment amongst neuronal subtypes
Source: eLife. 2024 Dec 13;13:RP98250. doi: 10.7554/eLife.98250 (PMC11643622; doi:10.7554/eLife.98250)
Supplement: Figure 7—source data 1. [file elife-98250-fig7-data1.zip › Figure 7-Source Data 1 /Calnexin/0022_section_Calnexin_intensity_ROI2.csv]

	Value
1	875.438
2	885.815
3	929.435
4	945.322
5	957.725
6	964.591
7	932.468
8	885.661
9	874.498
10	863.392
11	808.362
12	790.135
13	758.154
14	744.483
15	764.478
16	794.439
17	857.785
18	875.309
19	912.582
20	934.045
21	916.985
22	881.010
23	855.247
24	797.894
25	772.975
26	769.857
27	796.735
28	765.057
29	768.108
30	772.450
31	792.339
32	831.868
33	853.788
34	864.358
35	918.753
36	958.994
37	1014.151
38	1100.731
39	1140.533
40	1176.057
41	1155.921
42	1114.055
43	1061.170
44	1040.951
45	1067.388
46	1117.852
47	1132.238
48	1171.805
49	1118.470
50	1013.374
51	1007.554
52	1015.810
53	1167.629
54	1342.713
55	1380.059
56	1435.799
57	1373.442
58	1305.700
59	1301.976
60	1363.891
61	1356.499
62	1383.463
63	1481.352
64	1529.999
65	1482.187
66	1553.844
67	1522.293
68	1498.549
69	1485.444
70	1503.975
71	1565.617
72	1582.143
73	1480.050
74	1346.549
75	1226.345
76	1208.919
77	1184.132
78	1239.123
79	1278.240
80	1489.286
81	1728.670
82	1923.071
83	2006.835
84	1929.071
85	1876.833
86	1821.900
87	1754.524
88	1768.281
89	1759.531
90	1643.462
91	1539.843
92	1451.693
93	1354.491
94	1275.757
95	1270.783
96	1313.228
97	1268.218
98	1168.503
