# Supplementary material for: Single-cell transcriptomics of vomeronasal neuroepithelium reveals a differential endoplasmic reticulum environment amongst neuronal subtypes
Source: eLife. 2024 Dec 13;13:RP98250. doi: 10.7554/eLife.98250 (PMC11643622; doi:10.7554/eLife.98250)
Supplement: Figure 7—source data 1. [file elife-98250-fig7-data1.zip › Figure 7-Source Data 1 /Calnexin/0016_section_Calnexin_intensity_ROI4.csv]

	Value
1	856.714
2	879.700
3	870.440
4	871.217
5	883.100
6	932.595
7	981.404
8	1015.882
9	1006.154
10	997.546
11	988.654
12	932.427
13	879.161
14	865.568
15	846.913
16	833.611
17	832.702
18	835.280
19	867.798
20	902.144
21	893.196
22	886.038
23	895.932
24	941.066
25	912.687
26	945.707
27	968.603
28	1062.768
29	1147.941
30	1257.888
31	1200.648
32	1100.006
33	1091.446
34	1188.386
35	1246.528
36	1330.474
37	1441.610
38	1439.688
39	1406.453
40	1434.135
41	1400.111
42	1434.087
43	1559.941
44	1531.276
45	1423.938
46	1371.278
47	1317.154
48	1194.424
49	1070.711
50	1078.843
51	1126.323
52	1163.087
53	1199.800
54	1301.242
55	1353.411
56	1551.224
57	1773.922
58	1910.469
59	1923.558
60	1845.486
61	1715.502
62	1601.874
63	1489.266
64	1538.465
65	1707.444
66	1702.118
67	1564.507
68	1451.810
69	1344.725
70	1272.943
71	1279.063
72	1313.536
73	1297.150
74	1324.431
75	1406.731
76	1493.109
77	1516.634
78	1603.982
79	1752.938
80	1874.354
81	1932.103
82	1734.857
83	1568.875
84	1495.098
85	1530.947
86	1547.160
87	1561.869
88	1540.163
89	1487.439
90	1487.525
91	1519.091
92	1703.531
93	1876.963
94	2004.252
95	2052.118
96	1869.181
97	1776.447
98	1732.265
99	1568.163
100	1460.155
101	1493.494
102	1722.544
103	1832.166
104	1919.911
105	2248.778
106	2384.179
107	2263.359
108	2146.778
