# Supplementary material for: Single-cell transcriptomics of vomeronasal neuroepithelium reveals a differential endoplasmic reticulum environment amongst neuronal subtypes
Source: eLife. 2024 Dec 13;13:RP98250. doi: 10.7554/eLife.98250 (PMC11643622; doi:10.7554/eLife.98250)
Supplement: Figure 7—source data 1. [file elife-98250-fig7-data1.zip › Figure 7-Source Data 1 /Calnexin/0009_section_Calnexin_intensity_ROI1.csv]

	Value
1	797.527
2	801.637
3	804.078
4	751.213
5	721.170
6	697.407
7	697.995
8	692.064
9	694.067
10	733.510
11	766.983
12	810.595
13	902.270
14	939.570
15	975.809
16	988.931
17	1015.220
18	994.422
19	893.870
20	830.766
21	818.603
22	816.237
23	789.774
24	777.388
25	759.714
26	747.208
27	725.761
28	692.591
29	658.648
30	651.603
31	666.651
32	671.662
33	698.041
34	782.129
35	827.330
36	911.481
37	975.345
38	1029.645
39	1095.977
40	1177.475
41	1164.069
42	1030.348
43	891.067
44	806.094
45	772.252
46	764.976
47	784.237
48	808.200
49	876.348
50	913.422
51	945.301
52	1016.222
53	1068.203
54	1081.323
55	1122.403
56	1119.855
57	1082.836
58	1073.253
59	1041.609
60	1003.785
61	936.827
62	906.776
63	913.817
64	983.329
65	1007.581
66	1037.367
67	1135.867
68	1267.752
69	1355.684
70	1396.477
71	1526.073
72	1646.472
73	1624.164
74	1514.205
75	1484.857
76	1408.291
77	1288.470
78	1243.883
79	1217.421
80	1169.753
81	1072.788
82	1075.313
83	1073.810
84	1093.136
85	1133.326
86	1204.627
87	1296.105
88	1344.597
89	1309.933
90	1409.430
91	1555.573
92	1595.841
93	1663.060
94	1851.793
95	2000.080
96	2010.310
97	1969.592
98	1912.332
99	1923.961
100	1839.734
101	1765.003
102	1765.079
103	1741.603
104	1650.534
105	1651.729
106	1674.251
107	1727.909
108	1687.872
109	1539.498
110	1475.551
111	1556.049
112	1655.271
113	1748.274
114	1764.613
115	1629.936
116	1587.192
117	1641.086
