# Supplementary material for: Single-cell transcriptomics of vomeronasal neuroepithelium reveals a differential endoplasmic reticulum environment amongst neuronal subtypes
Source: eLife. 2024 Dec 13;13:RP98250. doi: 10.7554/eLife.98250 (PMC11643622; doi:10.7554/eLife.98250)
Supplement: Figure 7—source data 1. [file elife-98250-fig7-data1.zip › Figure 7-Source Data 1 /Calnexin/0014_section_Omp_intensity_ROI4.csv]

	Value
1	1142.106
2	1141.652
3	1154.888
4	1253.079
5	1303.066
6	1249.392
7	1139.141
8	1061.938
9	1112.895
10	1171.798
11	1250.245
12	1212.400
13	1142.581
14	1094.428
15	1089.343
16	1111.464
17	1108.822
18	1060.791
19	1014.229
20	1046.813
21	1132.916
22	1146.910
23	1186.325
24	1174.516
25	1146.147
26	1103.734
27	1105.349
28	1098.544
29	1109.486
30	1198.799
31	1280.413
32	1243.227
33	1141.011
34	1087.185
35	1100.609
36	1109.821
37	1045.007
38	1034.179
39	1043.201
40	1050.957
41	1060.386
42	1077.662
43	1048.045
44	995.900
45	1041.910
46	1094.666
47	1169.555
48	1313.322
49	1336.356
50	1234.920
51	1185.157
52	1199.644
53	1223.378
54	1297.487
55	1313.936
56	1251.958
57	1236.593
58	1290.811
59	1379.775
60	1426.913
61	1424.624
62	1366.022
63	1290.875
64	1267.628
65	1224.390
66	1127.944
67	1098.709
68	1090.410
69	1110.218
70	1148.641
71	1107.788
72	1103.198
73	1105.890
74	1065.768
75	1127.271
76	1237.567
77	1230.645
78	1171.960
79	1124.803
80	1159.720
81	1170.553
82	1150.230
83	1038.108
84	996.495
85	1024.564
86	1038.792
87	1080.198
88	1072.280
89	1067.816
90	1093.345
91	1123.574
92	1151.687
93	1089.757
94	1060.580
95	1001.824
96	998.127
97	1005.015
98	979.262
99	992.524
100	1038.225
101	1213.011
102	1416.384
103	1421.154
104	1460.639
105	1452.634
106	1426.861
107	1307.918
108	1149.566
109	994.798
110	920.478
111	923.886
112	1016.957
113	1066.862
114	1073.971
115	1097.609
116	1117.446
117	1091.141
118	1118.606
119	1201.703
120	1251.352
121	1178.700
122	1146.926
123	1123.697
124	1128.685
125	1109.532
126	1132.806
127	1157.968
128	1144.247
129	1111.131
130	1110.660
131	1128.706
132	1133.512
133	1209.023
134	1201.708
135	1188.714
136	1228.835
