# Supplementary material for: Single-cell transcriptomics of vomeronasal neuroepithelium reveals a differential endoplasmic reticulum environment amongst neuronal subtypes
Source: eLife. 2024 Dec 13;13:RP98250. doi: 10.7554/eLife.98250 (PMC11643622; doi:10.7554/eLife.98250)
Supplement: Figure 7—source data 1. [file elife-98250-fig7-data1.zip › Figure 7-Source Data 1 /Calnexin/0015_section_Calnexin_intensity_ROI2.csv]

	Value
1	943.541
2	940.236
3	951.598
4	960.449
5	887.048
6	879.372
7	914.522
8	875.111
9	873.634
10	857.447
11	844.758
12	889.317
13	873.437
14	823.813
15	826.740
16	865.495
17	886.262
18	893.606
19	916.977
20	948.792
21	954.740
22	922.915
23	885.961
24	848.492
25	832.175
26	893.616
27	963.189
28	1025.500
29	1021.704
30	1018.958
31	1047.639
32	983.201
33	879.392
34	777.873
35	737.457
36	742.558
37	771.878
38	794.411
39	861.238
40	942.396
41	966.525
42	945.655
43	912.352
44	914.777
45	955.250
46	1050.102
47	1102.863
48	1089.980
49	1072.062
50	1148.690
51	1279.916
52	1214.809
53	1151.601
54	1111.972
55	1229.733
56	1301.818
57	1293.563
58	1275.491
59	1344.888
60	1357.425
61	1408.044
62	1499.835
63	1532.871
64	1497.762
65	1524.422
66	1559.591
67	1541.620
68	1397.363
69	1339.788
70	1268.519
71	1113.805
72	971.104
73	920.211
74	1006.930
75	1231.497
76	1394.149
77	1518.293
78	1551.590
79	1561.453
80	1568.895
81	1674.078
82	1741.543
83	1772.059
84	1764.393
85	1706.063
86	1581.634
87	1416.710
88	1359.454
89	1304.815
90	1293.096
91	1230.743
92	1184.024
93	1166.815
94	1202.875
95	1392.544
96	1636.315
97	1832.262
98	1990.506
99	1937.311
100	1777.536
101	1636.509
102	1685.489
103	1857.641
104	1861.075
105	1888.699
106	1860.743
107	1847.215
108	1875.831
109	1800.617
110	1728.378
111	1769.409
112	1744.250
113	1647.983
114	1660.257
115	1891.068
116	2064.858
117	2017.187
118	1986.672
119	1963.221
120	2056.937
121	2105.149
122	1934.392
123	2068.215
124	1858.195
