# Supplementary material for: Single-cell transcriptomics of vomeronasal neuroepithelium reveals a differential endoplasmic reticulum environment amongst neuronal subtypes
Source: eLife. 2024 Dec 13;13:RP98250. doi: 10.7554/eLife.98250 (PMC11643622; doi:10.7554/eLife.98250)
Supplement: Figure 7—source data 1. [file elife-98250-fig7-data1.zip › Figure 7-Source Data 1 /Calnexin/0023_section_Omp_intensity_ROI2.csv]

	Value
1	1413.643
2	1473.266
3	1476.188
4	1540.087
5	1572.623
6	1531.012
7	1509.206
8	1502.346
9	1402.846
10	1278.281
11	1284.627
12	1383.047
13	1517.285
14	1635.971
15	1693.385
16	1751.399
17	1718.526
18	1662.255
19	1662.910
20	1654.901
21	1636.843
22	1529.130
23	1499.563
24	1544.985
25	1617.856
26	1606.492
27	1435.336
28	1249.352
29	1250.549
30	1411.542
31	1487.066
32	1423.631
33	1377.643
34	1391.681
35	1454.473
36	1532.402
37	1484.143
38	1475.515
39	1554.669
40	1582.688
41	1548.258
42	1519.252
43	1499.337
44	1515.455
45	1519.809
46	1460.748
47	1405.856
48	1348.146
49	1277.507
50	1242.174
51	1171.644
52	1193.520
53	1183.446
54	1214.540
55	1258.342
56	1205.304
57	1149.343
58	1180.413
59	1286.971
60	1363.726
61	1356.239
62	1252.812
63	1204.913
64	1172.535
65	1147.378
66	1048.363
67	1019.737
68	1078.003
69	1091.158
70	1101.140
71	1084.613
72	1113.667
73	1069.409
74	1039.089
75	1035.940
76	1041.373
77	1058.626
78	1137.835
79	1172.005
80	1264.191
81	1303.512
82	1292.773
83	1284.900
84	1233.061
85	1156.381
86	1146.673
87	1185.241
88	1212.833
89	1191.979
90	1221.558
91	1272.672
92	1370.318
93	1331.793
94	1201.748
95	1131.644
96	1130.124
97	1153.100
98	1172.541
99	1150.917
100	1147.624
101	1162.435
102	1176.961
103	1228.118
104	1241.805
105	1221.438
106	1187.819
107	1149.652
108	1078.829
109	1044.914
110	1009.300
111	976.302
112	911.449
113	914.908
114	957.401
115	964.132
116	1002.082
117	1093.692
118	1132.549
119	1239.194
120	1305.370
121	1282.792
