# Supplementary material for: Single-cell transcriptomics of vomeronasal neuroepithelium reveals a differential endoplasmic reticulum environment amongst neuronal subtypes
Source: eLife. 2024 Dec 13;13:RP98250. doi: 10.7554/eLife.98250 (PMC11643622; doi:10.7554/eLife.98250)
Supplement: Figure 7—source data 1. [file elife-98250-fig7-data1.zip › Figure 7-Source Data 1 /Calnexin/0007_section_Omp_intensity_ROI4.csv]

	Value
1	1077.594
2	1131.447
3	1106.875
4	1158.063
5	1261.050
6	1209.822
7	1154.109
8	1084.462
9	1104.439
10	1224.597
11	1271.609
12	1332.863
13	1454.732
14	1457.053
15	1354.446
16	1426.581
17	1473.980
18	1427.770
19	1383.114
20	1369.027
21	1350.797
22	1339.530
23	1380.022
24	1408.081
25	1458.397
26	1497.612
27	1555.428
28	1440.853
29	1321.864
30	1280.323
31	1227.346
32	1196.150
33	1203.656
34	1192.112
35	1212.134
36	1253.881
37	1322.778
38	1381.381
39	1433.744
40	1357.393
41	1308.759
42	1287.973
43	1304.087
44	1303.203
45	1340.669
46	1332.043
47	1486.839
48	1585.352
49	1582.905
50	1567.989
51	1560.077
52	1477.169
53	1512.437
54	1472.307
55	1366.352
56	1381.086
57	1505.150
58	1467.693
59	1386.354
60	1328.329
61	1354.022
62	1372.159
63	1447.239
64	1385.765
65	1293.948
66	1224.428
67	1206.941
68	1180.817
69	1346.329
70	1508.475
71	1736.633
72	1849.034
73	1716.084
74	1603.526
75	1644.111
76	1670.287
77	1637.580
78	1588.010
79	1549.470
80	1445.576
81	1373.677
82	1299.680
83	1338.496
84	1357.761
85	1284.312
86	1248.735
87	1212.511
88	1164.917
89	1163.403
90	1245.141
91	1388.809
92	1441.103
93	1319.942
94	1214.084
95	1176.365
96	1238.907
97	1340.649
98	1386.572
99	1534.728
100	1721.954
101	1617.979
102	1475.626
103	1376.461
104	1286.010
105	1301.485
106	1340.789
107	1354.475
108	1414.771
109	1475.333
110	1538.121
111	1525.594
112	1519.588
113	1552.434
114	1495.895
115	1413.834
116	1365.212
117	1294.162
118	1304.834
119	1339.192
120	1361.548
121	1317.044
122	1237.059
123	1229.356
124	1281.861
125	1283.253
126	1369.175
127	1284.565
128	1175.899
129	1177.273
130	1239.720
131	1283.643
132	1326.113
133	1309.106
134	1300.449
135	1385.885
136	1410.396
137	1409.394
138	1444.971
139	1487.851
140	1498.513
141	1437.666
142	1260.252
143	1022.221
144	859.286
145	870.628
146	899.947
147	941.067
148	882.308
149	907.854
150	931.784
