# Supplementary material for: Single-cell transcriptomics of vomeronasal neuroepithelium reveals a differential endoplasmic reticulum environment amongst neuronal subtypes
Source: eLife. 2024 Dec 13;13:RP98250. doi: 10.7554/eLife.98250 (PMC11643622; doi:10.7554/eLife.98250)
Supplement: Figure 7—source data 1. [file elife-98250-fig7-data1.zip › Figure 7-Source Data 1 /Calnexin/0003_section_KDEL_intensity_ROI4.csv]

	Value
1	299.644
2	290.248
3	297.719
4	314.035
5	338.610
6	365.680
7	392.560
8	368.537
9	342.032
10	351.203
11	378.965
12	414.407
13	407.662
14	396.821
15	383.574
16	387.996
17	386.603
18	405.811
19	391.480
20	403.110
21	400.295
22	388.108
23	400.073
24	385.880
25	349.152
26	321.768
27	301.444
28	319.476
29	328.842
30	339.212
31	333.824
32	370.691
33	405.744
34	443.254
35	454.319
36	479.954
37	485.552
38	480.319
39	457.352
40	420.936
41	410.524
42	436.392
43	389.188
44	361.759
45	344.459
46	340.081
47	329.326
48	326.102
49	300.048
50	286.638
51	278.002
52	272.700
53	271.903
54	275.667
55	247.455
56	229.896
57	225.654
58	233.418
59	235.676
60	232.442
61	239.920
62	240.073
63	242.529
64	280.723
65	322.451
66	386.843
67	414.618
68	434.293
69	452.417
70	480.966
71	505.274
72	560.603
73	576.794
74	632.313
75	669.978
76	723.871
77	746.405
78	816.252
79	794.744
80	786.485
81	738.689
82	704.600
83	649.777
84	676.220
85	723.696
86	730.113
87	807.146
88	850.838
89	912.691
90	955.765
91	925.649
92	875.341
93	923.256
94	1005.383
95	1184.211
96	1345.075
97	1402.820
98	1378.043
99	1357.909
100	1383.622
101	1296.982
102	1277.819
103	1264.422
104	1262.951
105	1194.615
106	1107.866
107	1011.426
108	899.728
109	846.668
110	840.405
111	885.876
112	946.331
113	1019.001
114	1099.226
115	1153.516
116	1225.800
117	1308.461
118	1429.421
119	1493.338
120	1598.567
121	1655.222
122	1630.030
123	1600.269
124	1570.579
125	1577.218
126	1516.552
127	1437.062
128	1382.419
129	1400.856
130	1269.542
131	1227.953
132	1250.234
133	1275.250
134	1259.563
135	1237.176
136	1201.629
137	1194.299
138	1203.517
139	1238.631
