# Supplementary material for: Single-cell transcriptomics of vomeronasal neuroepithelium reveals a differential endoplasmic reticulum environment amongst neuronal subtypes
Source: eLife. 2024 Dec 13;13:RP98250. doi: 10.7554/eLife.98250 (PMC11643622; doi:10.7554/eLife.98250)
Supplement: Figure 7—source data 1. [file elife-98250-fig7-data1.zip › Figure 7-Source Data 1 /Calnexin/0019_section_KDEL_intensity_ROI3.csv]

	Value
1	443.799
2	410.033
3	387.661
4	374.907
5	408.480
6	435.290
7	453.562
8	430.854
9	401.625
10	389.145
11	377.554
12	371.261
13	347.384
14	335.483
15	357.861
16	395.411
17	408.686
18	442.819
19	511.383
20	528.371
21	538.816
22	554.675
23	576.864
24	545.467
25	486.981
26	442.515
27	415.084
28	386.956
29	373.418
30	368.882
31	366.616
32	347.107
33	373.373
34	420.735
35	490.293
36	600.078
37	631.070
38	623.457
39	600.724
40	543.097
41	508.744
42	507.209
43	568.108
44	611.295
45	673.956
46	728.291
47	756.936
48	744.274
49	783.738
50	860.423
51	917.326
52	911.553
53	925.231
54	1001.069
55	1023.526
56	1034.179
57	1025.378
58	969.248
59	924.990
60	881.889
61	846.333
62	816.139
63	807.495
64	798.385
65	761.712
66	754.063
67	857.113
68	986.657
69	1114.782
70	1232.431
71	1218.156
72	1184.652
73	1144.065
74	1060.714
75	1044.814
76	1058.142
77	1062.953
78	1040.016
79	1080.577
80	1171.420
81	1258.897
82	1304.665
83	1314.974
84	1239.710
85	1177.681
86	1079.989
87	1042.061
88	1052.695
89	1020.274
90	978.726
91	964.330
92	921.574
93	860.992
94	815.157
95	742.098
96	719.679
97	752.581
98	826.264
99	882.990
100	964.239
101	1035.972
102	1110.613
103	1207.548
104	1248.573
105	1263.045
106	1324.225
107	1427.907
108	1462.815
109	1506.570
110	1606.534
111	1701.837
112	1652.266
113	1593.836
114	1547.362
115	1526.820
116	1439.794
117	1392.488
118	1324.254
119	1263.242
120	1192.405
121	1114.587
122	1008.744
123	905.998
124	903.785
125	941.762
126	959.062
127	942.593
128	953.393
