# Supplementary material for: Single-cell transcriptomics of vomeronasal neuroepithelium reveals a differential endoplasmic reticulum environment amongst neuronal subtypes
Source: eLife. 2024 Dec 13;13:RP98250. doi: 10.7554/eLife.98250 (PMC11643622; doi:10.7554/eLife.98250)
Supplement: Figure 7—source data 1. [file elife-98250-fig7-data1.zip › Figure 7-Source Data 1 /Calnexin/0006_section_Calnexin_intensity_ROI1.csv]

	Value
1	816.022
2	906.829
3	852.423
4	844.247
5	798.435
6	805.523
7	851.366
8	886.184
9	941.374
10	911.473
11	856.435
12	817.999
13	766.201
14	756.344
15	714.232
16	704.374
17	714.209
18	753.595
19	794.464
20	878.724
21	889.945
22	896.743
23	937.667
24	993.481
25	1021.063
26	991.444
27	1000.836
28	969.380
29	928.793
30	917.113
31	925.148
32	949.431
33	940.665
34	886.245
35	858.539
36	905.669
37	969.746
38	997.722
39	1062.490
40	1109.617
41	1144.535
42	1178.976
43	1227.447
44	1214.811
45	1235.502
46	1235.219
47	1097.454
48	922.339
49	823.970
50	765.063
51	725.921
52	746.938
53	772.060
54	778.865
55	816.533
56	877.203
57	895.335
58	981.777
59	1072.501
60	1073.977
61	1045.852
62	1032.273
63	1053.678
64	1082.757
65	1106.153
66	1146.842
67	1153.980
68	1176.381
69	1126.340
70	1078.555
71	1081.875
72	1095.412
73	1156.158
74	1197.715
75	1198.483
76	1189.429
77	1182.484
78	1183.162
79	1253.234
80	1260.996
81	1232.957
82	1173.534
83	1092.810
84	978.813
85	911.362
86	905.220
87	952.076
88	977.440
89	1046.999
90	1149.571
91	1192.669
92	1234.272
93	1213.369
94	1154.765
95	1095.811
96	1050.942
97	1109.998
98	1152.530
99	1192.091
100	1197.677
101	1200.351
102	1237.795
103	1295.589
104	1356.038
105	1426.726
106	1486.413
107	1419.837
108	1374.795
109	1409.902
110	1509.541
111	1485.162
112	1414.019
113	1341.116
114	1254.229
115	1237.610
116	1272.226
117	1334.303
118	1382.110
119	1351.584
120	1351.843
121	1375.267
122	1486.463
123	1568.739
124	1604.517
125	1796.690
126	1840.950
127	1786.680
128	1750.818
129	1707.050
130	1726.613
131	1724.827
132	1633.755
133	1555.982
134	1490.406
135	1576.963
136	1789.875
137	1932.116
138	2068.483
139	2112.218
140	2082.781
141	1949.436
