# Supplementary material for: Single-cell transcriptomics of vomeronasal neuroepithelium reveals a differential endoplasmic reticulum environment amongst neuronal subtypes
Source: eLife. 2024 Dec 13;13:RP98250. doi: 10.7554/eLife.98250 (PMC11643622; doi:10.7554/eLife.98250)
Supplement: Figure 7—source data 1. [file elife-98250-fig7-data1.zip › Figure 7-Source Data 1 /Calnexin/0019_section_Calnexin_intensity_ROI4.csv]

	Value
1	778.975
2	772.571
3	795.927
4	866.821
5	960.411
6	1006.768
7	939.589
8	889.166
9	903.558
10	859.673
11	875.464
12	920.833
13	956.072
14	948.423
15	956.069
16	917.435
17	904.198
18	993.631
19	1191.502
20	1314.380
21	1218.042
22	1165.460
23	1180.422
24	1247.596
25	1198.072
26	1134.056
27	1105.143
28	1137.799
29	1154.322
30	1192.479
31	1245.742
32	1254.077
33	1285.779
34	1281.151
35	1210.732
36	1153.844
37	1137.529
38	1209.020
39	1307.097
40	1326.924
41	1346.158
42	1327.623
43	1270.763
44	1200.762
45	1231.263
46	1248.401
47	1289.976
48	1341.749
49	1343.417
50	1312.046
51	1258.028
52	1317.360
53	1399.350
54	1394.125
55	1305.056
56	1256.465
57	1260.786
58	1291.345
59	1386.166
60	1387.519
61	1298.913
62	1255.347
63	1329.225
64	1333.589
65	1261.960
66	1250.878
67	1246.894
68	1233.073
69	1227.676
70	1204.628
71	1202.250
72	1283.747
73	1353.121
74	1387.895
75	1299.689
76	1268.147
77	1295.858
78	1188.967
79	1114.507
80	1207.154
81	1476.453
82	1675.942
83	1753.978
84	1731.034
85	1659.135
86	1759.401
87	1881.270
88	1826.529
89	1609.443
90	1558.636
91	1587.269
92	1791.168
93	1822.217
94	1603.897
95	1537.196
96	1609.245
97	1727.241
98	1783.871
99	1909.002
100	2118.079
101	2004.430
102	1852.615
