# Supplementary material for: Single-cell transcriptomics of vomeronasal neuroepithelium reveals a differential endoplasmic reticulum environment amongst neuronal subtypes
Source: eLife. 2024 Dec 13;13:RP98250. doi: 10.7554/eLife.98250 (PMC11643622; doi:10.7554/eLife.98250)
Supplement: Figure 7—source data 1. [file elife-98250-fig7-data1.zip › Figure 7-Source Data 1 /Calnexin/0022_section_KDEL_intensity_ROI4.csv]

	Value
1	578.558
2	576.688
3	556.919
4	512.564
5	467.257
6	498.223
7	527.799
8	533.325
9	527.921
10	517.777
11	505.793
12	516.063
13	498.628
14	478.967
15	456.008
16	444.378
17	428.193
18	405.421
19	408.203
20	388.615
21	391.241
22	397.364
23	440.965
24	444.707
25	428.147
26	414.913
27	400.728
28	397.912
29	407.356
30	422.969
31	483.248
32	571.965
33	698.064
34	800.597
35	864.257
36	915.580
37	897.487
38	898.103
39	891.940
40	811.744
41	735.492
42	679.579
43	627.880
44	570.638
45	559.927
46	630.983
47	717.605
48	738.457
49	767.075
50	765.558
51	723.308
52	721.987
53	688.145
54	705.536
55	788.558
56	896.445
57	988.132
58	1094.116
59	1165.588
60	1134.066
61	1002.605
62	872.951
63	784.532
64	780.136
65	869.754
66	923.838
67	948.404
68	994.350
69	1079.642
70	1202.010
71	1242.975
72	1198.277
73	1203.862
74	1198.576
75	1093.650
76	1029.766
77	1038.217
78	1044.964
79	1006.908
80	1018.499
81	1043.789
82	1045.977
83	1157.374
84	1261.600
85	1303.590
86	1277.609
87	1339.791
88	1394.614
89	1447.708
90	1449.675
91	1479.668
92	1498.806
