# Supplementary material for: Single-cell transcriptomics of vomeronasal neuroepithelium reveals a differential endoplasmic reticulum environment amongst neuronal subtypes
Source: eLife. 2024 Dec 13;13:RP98250. doi: 10.7554/eLife.98250 (PMC11643622; doi:10.7554/eLife.98250)
Supplement: Figure 7—source data 1. [file elife-98250-fig7-data1.zip › Figure 7-Source Data 1 /Calnexin/0019_section_KDEL_intensity_ROI2.csv]

	Value
1	300.783
2	315.059
3	314.640
4	304.430
5	300.029
6	318.225
7	342.956
8	348.222
9	362.958
10	379.636
11	359.655
12	383.018
13	396.108
14	418.918
15	463.611
16	480.062
17	505.127
18	493.274
19	485.822
20	459.902
21	432.837
22	408.924
23	395.438
24	377.032
25	375.207
26	377.816
27	399.136
28	412.033
29	406.032
30	428.013
31	445.646
32	465.331
33	516.345
34	546.662
35	534.156
36	499.314
37	421.968
38	391.505
39	373.631
40	367.063
41	394.819
42	428.011
43	379.390
44	350.501
45	357.569
46	349.771
47	339.310
48	314.251
49	315.569
50	303.254
51	314.110
52	343.115
53	364.099
54	397.952
55	425.578
56	446.846
57	506.113
58	546.008
59	564.759
60	611.822
61	663.867
62	704.106
63	695.276
64	709.392
65	704.071
66	747.790
67	819.065
68	827.321
69	812.694
70	729.472
71	639.031
72	584.686
73	639.128
74	709.566
75	792.027
76	858.769
77	925.059
78	1008.738
79	1116.064
80	1197.463
81	1234.222
82	1289.142
83	1322.410
84	1377.774
85	1343.676
86	1218.809
87	1198.369
88	1196.538
89	1272.909
90	1267.876
91	1281.883
92	1233.544
93	1133.084
94	963.658
95	827.650
96	790.062
97	820.391
98	866.106
99	973.962
100	1097.989
101	1158.614
102	1147.536
103	1007.221
104	915.840
105	943.792
106	1008.524
107	1112.338
108	1195.932
109	1233.991
110	1242.431
111	1274.907
112	1310.198
113	1266.778
114	1279.940
115	1276.438
116	1241.799
117	1216.034
118	1210.139
119	1292.294
120	1406.149
121	1465.974
122	1397.015
123	1467.354
124	1613.366
125	1809.376
126	1807.317
127	1714.217
