# Supplementary material for: Single-cell transcriptomics of vomeronasal neuroepithelium reveals a differential endoplasmic reticulum environment amongst neuronal subtypes
Source: eLife. 2024 Dec 13;13:RP98250. doi: 10.7554/eLife.98250 (PMC11643622; doi:10.7554/eLife.98250)
Supplement: Figure 7—source data 1. [file elife-98250-fig7-data1.zip › Figure 7-Source Data 1 /Calnexin/0022_section_Calnexin_intensity_ROI1.csv]

	Value
1	774.865
2	769.690
3	740.832
4	717.305
5	718.684
6	744.285
7	720.389
8	770.440
9	771.422
10	798.151
11	823.164
12	918.125
13	969.322
14	921.897
15	873.781
16	850.793
17	803.960
18	792.522
19	814.048
20	874.770
21	934.557
22	888.019
23	898.777
24	904.824
25	912.184
26	883.436
27	841.285
28	804.126
29	779.848
30	759.498
31	786.136
32	809.829
33	801.582
34	843.976
35	857.858
36	889.923
37	893.418
38	841.163
39	802.475
40	799.101
41	767.562
42	712.744
43	649.648
44	692.785
45	740.539
46	818.228
47	919.891
48	1014.929
49	1017.720
50	1027.882
51	1089.427
52	1154.762
53	1210.783
54	1137.284
55	1026.987
56	960.201
57	912.739
58	871.152
59	828.952
60	828.780
61	804.146
62	798.730
63	845.941
64	941.243
65	1046.411
66	1115.046
67	1178.793
68	1396.996
69	1601.762
70	1762.949
71	1799.640
72	1774.038
73	1725.855
74	1709.330
75	1701.702
76	1701.398
77	1746.905
78	1727.806
79	1562.798
80	1378.683
81	1260.404
82	1256.792
83	1251.970
84	1251.457
85	1268.180
86	1243.975
87	1239.396
88	1267.588
89	1348.337
90	1475.205
91	1548.368
92	1569.443
93	1587.458
94	1609.594
95	1637.395
96	1676.737
97	1690.945
98	1653.025
99	1606.351
100	1552.610
101	1513.874
102	1384.898
103	1231.562
104	1165.078
105	1112.283
106	1099.690
107	1248.723
108	1444.992
109	1506.478
110	1418.512
111	1380.619
112	1387.062
113	1340.822
114	1349.419
115	1250.792
116	1225.085
117	1303.094
118	1471.889
119	1656.864
120	1741.612
121	1743.902
122	1763.105
123	1760.753
124	1848.486
125	1858.122
126	1866.273
127	1909.919
128	1925.503
129	1846.163
130	1753.510
131	1693.791
132	1546.067
133	1457.400
134	1437.753
135	1402.429
136	1340.397
137	1383.737
138	1549.744
139	1661.920
140	1792.304
