# Supplementary material for: Single-cell transcriptomics of vomeronasal neuroepithelium reveals a differential endoplasmic reticulum environment amongst neuronal subtypes
Source: eLife. 2024 Dec 13;13:RP98250. doi: 10.7554/eLife.98250 (PMC11643622; doi:10.7554/eLife.98250)
Supplement: Figure 7—source data 1. [file elife-98250-fig7-data1.zip › Figure 7-Source Data 1 /Calnexin/0018_section_Omp_intensity_ROI4.csv]

	Value
1	1093.473
2	1223.710
3	1393.980
4	1409.498
5	1350.376
6	1271.369
7	1202.451
8	1187.317
9	1233.297
10	1250.311
11	1302.847
12	1359.574
13	1394.559
14	1337.820
15	1399.079
16	1424.002
17	1438.420
18	1425.174
19	1386.335
20	1314.103
21	1257.374
22	1203.288
23	1147.342
24	1110.259
25	1175.546
26	1263.432
27	1476.890
28	1576.129
29	1484.361
30	1410.884
31	1400.079
32	1312.663
33	1221.223
34	1230.769
35	1278.945
36	1237.248
37	1199.855
38	1238.823
39	1225.166
40	1213.198
41	1234.407
42	1244.755
43	1247.538
44	1287.894
45	1301.440
46	1310.170
47	1319.260
48	1314.941
49	1337.968
50	1317.140
51	1344.242
52	1441.905
53	1499.893
54	1432.105
55	1365.559
56	1285.246
57	1244.848
58	1314.212
59	1371.953
60	1471.395
61	1466.139
62	1502.905
63	1408.284
64	1360.767
65	1368.260
66	1371.293
67	1429.212
68	1414.964
69	1334.952
70	1280.030
71	1281.352
72	1289.535
73	1271.546
74	1331.917
75	1380.874
76	1348.414
77	1290.881
78	1241.506
79	1216.642
80	1334.546
81	1392.364
82	1340.488
83	1303.727
84	1263.017
85	1309.174
86	1437.853
87	1492.886
88	1394.600
89	1313.038
90	1273.836
91	1281.911
92	1286.323
93	1255.717
94	1255.605
95	1302.620
96	1342.455
97	1328.081
98	1371.287
99	1323.989
100	1255.197
101	1324.558
102	1401.324
103	1463.527
104	1447.432
105	1435.997
106	1376.669
107	1375.395
108	1415.711
109	1465.424
110	1550.661
111	1614.740
112	1562.348
113	1420.208
114	1444.580
115	1424.256
116	1301.879
117	1272.506
118	1259.544
119	1193.518
120	1211.847
121	1279.758
122	1246.188
123	1157.160
124	1175.150
125	1298.324
126	1419.253
127	1389.939
128	1342.983
129	1242.850
130	1117.644
131	1026.417
132	987.058
