# Supplementary material for: Single-cell transcriptomics of vomeronasal neuroepithelium reveals a differential endoplasmic reticulum environment amongst neuronal subtypes
Source: eLife. 2024 Dec 13;13:RP98250. doi: 10.7554/eLife.98250 (PMC11643622; doi:10.7554/eLife.98250)
Supplement: Figure 7—source data 1. [file elife-98250-fig7-data1.zip › Figure 7-Source Data 1 /Calnexin/0009_section_Calnexin_intensity_ROI2.csv]

	Value
1	839.998
2	843.701
3	859.751
4	905.021
5	898.108
6	841.141
7	798.853
8	774.026
9	783.141
10	796.965
11	783.046
12	745.654
13	806.122
14	814.434
15	838.558
16	816.119
17	799.496
18	781.937
19	754.604
20	725.179
21	710.914
22	738.841
23	746.585
24	760.802
25	748.274
26	763.249
27	823.685
28	849.768
29	852.574
30	841.420
31	835.940
32	856.597
33	931.772
34	988.302
35	995.951
36	972.130
37	929.229
38	888.961
39	893.637
40	907.387
41	907.219
42	885.094
43	828.246
44	755.701
45	745.102
46	761.818
47	792.076
48	765.359
49	756.496
50	754.676
51	718.285
52	689.521
53	716.339
54	730.373
55	819.403
56	894.554
57	924.832
58	855.384
59	813.256
60	780.770
61	755.105
62	766.870
63	825.145
64	931.260
65	970.563
66	981.869
67	976.326
68	858.109
69	861.271
70	900.455
71	957.623
72	1013.640
73	1043.323
74	1064.117
75	1106.642
76	1189.588
77	1238.952
78	1266.734
79	1350.605
80	1465.951
81	1448.935
82	1330.637
83	1248.568
84	1218.455
85	1218.770
86	1139.680
87	1114.064
88	1114.902
89	1104.816
90	1115.895
91	1084.464
92	1086.010
93	1076.886
94	1109.562
95	1147.361
96	1103.878
97	1064.474
98	1064.275
99	1073.733
100	1133.156
101	1218.687
102	1312.931
103	1433.698
104	1465.455
105	1490.368
106	1519.197
107	1618.623
108	1669.259
109	1443.417
110	1235.830
111	1099.727
112	1153.332
113	1240.591
114	1295.131
115	1378.478
116	1405.893
117	1398.075
118	1377.068
119	1275.351
120	1240.501
121	1223.033
122	1209.694
123	1255.025
124	1357.205
125	1390.905
126	1346.208
127	1286.848
128	1305.360
129	1339.280
130	1327.424
131	1227.772
132	1145.684
133	1105.490
134	1172.460
135	1233.894
136	1319.438
137	1469.562
138	1503.177
139	1502.560
140	1614.150
141	1725.752
142	1727.492
143	1712.145
144	1796.083
145	1782.860
146	1635.575
147	1531.152
148	1575.857
149	1648.211
150	1652.635
151	1750.160
152	1815.469
153	1951.515
154	2111.656
155	2060.900
156	1899.673
157	1847.751
158	1857.158
159	1896.688
160	1802.552
