# Supplementary material for: Single-cell transcriptomics of vomeronasal neuroepithelium reveals a differential endoplasmic reticulum environment amongst neuronal subtypes
Source: eLife. 2024 Dec 13;13:RP98250. doi: 10.7554/eLife.98250 (PMC11643622; doi:10.7554/eLife.98250)
Supplement: Figure 7—source data 1. [file elife-98250-fig7-data1.zip › Figure 7-Source Data 1 /Calnexin/0015_section_Calnexin_intensity_ROI1.csv]

	Value
1	924.604
2	981.765
3	1028.042
4	1081.362
5	1101.646
6	1090.473
7	1113.218
8	1153.588
9	1146.793
10	1041.513
11	952.337
12	867.814
13	824.373
14	807.723
15	816.319
16	887.257
17	936.298
18	984.826
19	963.730
20	1024.659
21	1079.873
22	1044.037
23	987.817
24	994.155
25	1030.055
26	1101.957
27	1077.024
28	1071.802
29	1116.260
30	1108.009
31	1064.381
32	1011.928
33	1022.887
34	989.724
35	994.505
36	967.292
37	929.533
38	851.098
39	827.902
40	909.685
41	1017.688
42	1059.768
43	1117.406
44	1230.547
45	1342.130
46	1311.475
47	1278.866
48	1305.951
49	1233.998
50	1156.631
51	1056.847
52	985.260
53	882.084
54	818.888
55	832.871
56	880.775
57	961.874
58	1062.508
59	1205.214
60	1242.040
61	1184.145
62	1222.393
63	1227.187
64	1224.213
65	1290.448
66	1300.551
67	1286.526
68	1317.386
69	1267.253
70	1257.350
71	1252.743
72	1229.911
73	1336.109
74	1482.663
75	1632.650
76	1635.540
77	1586.823
78	1459.527
79	1270.960
80	1212.697
81	1256.989
82	1380.619
83	1397.951
84	1345.463
85	1307.445
86	1324.350
87	1408.056
88	1511.375
89	1609.296
90	1607.184
91	1577.744
92	1567.587
93	1559.501
94	1552.527
95	1469.647
96	1370.553
97	1453.304
98	1518.978
99	1576.387
100	1588.785
101	1608.295
102	1533.023
103	1535.809
104	1582.448
105	1581.354
106	1551.449
107	1761.342
108	1824.911
109	1811.701
110	1764.482
111	1745.422
112	1750.253
113	1809.771
114	1928.064
115	2119.614
116	2175.054
117	2185.857
118	2056.618
119	1795.370
120	1616.101
121	1553.868
122	1610.464
123	1591.407
124	1469.214
125	1460.430
126	1618.283
127	1833.677
128	1890.596
129	1966.842
130	2174.582
131	2380.073
132	2602.433
133	2700.644
134	2690.581
