# Supplementary material for: Single-cell transcriptomics of vomeronasal neuroepithelium reveals a differential endoplasmic reticulum environment amongst neuronal subtypes
Source: eLife. 2024 Dec 13;13:RP98250. doi: 10.7554/eLife.98250 (PMC11643622; doi:10.7554/eLife.98250)
Supplement: Figure 7—source data 1. [file elife-98250-fig7-data1.zip › Figure 7-Source Data 1 /Calnexin/0011_section_KDEL_intensity_ROI4.csv]

	Value
1	749.195
2	787.734
3	754.158
4	718.343
5	767.444
6	781.230
7	762.219
8	762.121
9	747.543
10	737.349
11	750.583
12	751.533
13	742.439
14	714.020
15	723.651
16	722.851
17	703.024
18	637.723
19	558.567
20	489.633
21	461.477
22	533.321
23	624.720
24	677.859
25	666.320
26	601.940
27	602.619
28	656.925
29	731.110
30	809.369
31	874.097
32	844.442
33	861.648
34	910.115
35	944.473
36	919.001
37	902.022
38	902.593
39	888.973
40	982.831
41	1121.280
42	1322.398
43	1383.221
44	1291.872
45	1125.510
46	1018.602
47	971.399
48	926.729
49	915.872
50	917.185
51	910.002
52	987.530
53	1066.030
54	1123.353
55	1093.832
56	1090.053
57	1096.088
58	1158.952
59	1192.330
60	1065.066
61	990.095
62	953.973
63	933.630
64	927.547
65	949.103
66	948.773
67	929.625
68	988.583
69	1045.733
70	1034.005
71	963.691
72	928.525
73	899.748
74	906.144
75	920.145
76	951.728
77	984.917
78	998.461
79	989.338
80	996.495
81	974.328
82	998.760
83	1169.184
84	1260.167
85	1223.859
86	1241.354
87	1227.904
88	1238.707
89	1183.414
90	1076.795
91	1027.322
92	1048.473
93	1175.424
94	1313.884
95	1437.835
96	1441.841
97	1462.819
98	1599.233
99	1590.832
100	1523.116
101	1541.572
102	1465.601
103	1482.284
104	1659.002
105	1676.523
106	1648.330
107	1563.145
