# Supplementary material for: Single-cell transcriptomics of vomeronasal neuroepithelium reveals a differential endoplasmic reticulum environment amongst neuronal subtypes
Source: eLife. 2024 Dec 13;13:RP98250. doi: 10.7554/eLife.98250 (PMC11643622; doi:10.7554/eLife.98250)
Supplement: Figure 7—source data 1. [file elife-98250-fig7-data1.zip › Figure 7-Source Data 1 /Calnexin/0023_section_Omp_intensity_ROI1.csv]

	Value
1	1449.893
2	1467.500
3	1426.756
4	1332.776
5	1276.665
6	1283.980
7	1367.535
8	1452.620
9	1419.707
10	1302.102
11	1231.292
12	1179.205
13	1156.578
14	1186.851
15	1204.042
16	1131.166
17	1179.324
18	1255.135
19	1350.352
20	1418.324
21	1317.552
22	1220.055
23	1165.970
24	1245.138
25	1281.798
26	1286.585
27	1274.431
28	1298.918
29	1420.329
30	1445.079
31	1503.772
32	1588.609
33	1538.126
34	1480.078
35	1440.407
36	1334.814
37	1230.127
38	1174.484
39	1164.366
40	1191.141
41	1113.617
42	1056.189
43	1006.698
44	985.165
45	1045.613
46	1120.105
47	1191.721
48	1164.719
49	1125.150
50	1093.691
51	1088.451
52	1153.728
53	1161.177
54	1100.482
55	1045.803
56	993.812
57	927.368
58	913.340
59	930.846
60	890.921
61	827.333
62	814.652
63	836.090
64	875.634
65	968.183
66	1048.514
67	1062.389
68	1116.073
69	1172.160
70	1199.814
71	1213.184
72	1200.198
73	1159.508
74	1092.087
75	1045.390
76	995.576
77	978.587
78	947.009
79	906.967
80	909.269
81	869.012
82	834.712
