# Supplementary material for: Single-cell transcriptomics of vomeronasal neuroepithelium reveals a differential endoplasmic reticulum environment amongst neuronal subtypes
Source: eLife. 2024 Dec 13;13:RP98250. doi: 10.7554/eLife.98250 (PMC11643622; doi:10.7554/eLife.98250)
Supplement: Figure 7—source data 1. [file elife-98250-fig7-data1.zip › Figure 7-Source Data 1 /Calnexin/0003_section_KDEL_intensity_ROI1.csv]

	Value
1	360.459
2	375.778
3	372.002
4	369.140
5	399.977
6	419.737
7	428.630
8	405.948
9	394.329
10	368.278
11	371.104
12	366.173
13	360.921
14	379.578
15	376.506
16	388.079
17	378.538
18	346.897
19	361.116
20	344.475
21	334.043
22	327.690
23	310.545
24	319.243
25	342.724
26	332.557
27	339.453
28	334.089
29	338.781
30	320.154
31	321.752
32	327.923
33	312.710
34	314.522
35	312.943
36	323.894
37	327.596
38	334.454
39	333.060
40	352.555
41	383.586
42	402.194
43	382.576
44	369.498
45	392.306
46	433.436
47	475.764
48	499.681
49	524.975
50	545.149
51	556.646
52	599.122
53	656.099
54	703.454
55	757.791
56	826.205
57	901.290
58	976.528
59	988.001
60	895.888
61	803.132
62	709.094
63	658.157
64	635.380
65	610.544
66	615.227
67	609.263
68	630.446
69	632.900
70	715.058
71	778.303
72	818.190
73	870.186
74	898.574
75	934.100
76	919.737
77	862.256
78	860.623
79	890.343
80	914.253
81	927.821
82	1005.192
83	1092.742
84	1156.859
85	1232.731
86	1233.283
87	1208.380
88	1182.660
89	1103.434
90	1004.551
91	983.853
92	989.304
93	977.947
94	1002.524
95	999.675
96	1028.493
97	1044.277
98	1032.845
99	950.977
100	862.019
101	769.181
102	672.425
103	586.055
104	573.562
105	598.542
106	638.086
107	691.170
108	822.707
109	958.182
110	1075.073
111	1194.968
112	1252.732
113	1325.397
114	1414.700
115	1398.176
116	1330.897
117	1288.507
118	1231.051
119	1200.227
120	1176.135
121	1167.801
122	1108.531
123	1041.327
124	958.800
125	864.267
126	801.314
127	832.640
128	881.010
129	880.726
