# Supplementary material for: Single-cell transcriptomics of vomeronasal neuroepithelium reveals a differential endoplasmic reticulum environment amongst neuronal subtypes
Source: eLife. 2024 Dec 13;13:RP98250. doi: 10.7554/eLife.98250 (PMC11643622; doi:10.7554/eLife.98250)
Supplement: Figure 7—source data 1. [file elife-98250-fig7-data1.zip › Figure 7-Source Data 1 /Calnexin/0007_section_Omp_intensity_ROI3.csv]

	Value
1	858.087
2	905.545
3	913.129
4	886.163
5	891.820
6	914.697
7	897.870
8	994.348
9	1117.483
10	1306.541
11	1427.619
12	1525.511
13	1526.533
14	1494.295
15	1418.810
16	1338.265
17	1300.517
18	1300.446
19	1376.124
20	1436.735
21	1431.513
22	1343.827
23	1323.863
24	1408.596
25	1452.989
26	1478.342
27	1402.415
28	1293.994
29	1154.069
30	1037.253
31	1031.901
32	1062.563
33	1097.160
34	1107.486
35	1189.127
36	1334.108
37	1413.353
38	1371.251
39	1263.723
40	1158.500
41	1098.454
42	1070.438
43	1010.331
44	974.611
45	983.377
46	997.201
47	1055.344
48	1138.373
49	1211.207
50	1254.691
51	1299.535
52	1342.938
53	1335.500
54	1298.206
55	1310.352
56	1263.998
57	1247.757
58	1244.134
59	1237.074
60	1255.014
61	1275.094
62	1200.929
63	1150.062
64	1198.726
65	1210.707
66	1166.067
67	1080.635
68	1002.561
69	1029.285
70	1159.325
71	1187.452
72	1155.595
73	1059.496
74	1008.436
75	995.354
76	988.287
77	971.501
78	944.490
79	941.288
80	975.734
81	1026.280
82	1031.377
83	1061.214
84	1128.140
85	1154.281
86	1089.818
87	1053.637
88	1090.785
89	1171.421
90	1189.112
91	1145.065
92	1118.011
93	1089.264
94	1031.270
95	976.215
96	988.606
97	974.398
98	1012.650
99	1040.528
100	1075.800
101	1134.417
102	1190.497
103	1201.438
104	1173.845
105	1153.787
106	1158.098
107	1238.946
108	1277.290
109	1300.625
110	1239.973
111	1098.031
112	1012.801
113	994.272
114	970.774
115	1045.605
116	1119.204
117	1210.638
118	1319.767
119	1310.021
120	1266.083
121	1280.695
122	1226.300
123	1129.786
124	1135.549
125	1187.151
126	1255.346
127	1267.499
128	1329.080
129	1408.080
130	1409.018
131	1415.648
132	1373.557
133	1267.849
134	1195.122
135	1250.551
136	1341.321
137	1450.998
138	1391.758
139	1309.884
140	1238.016
