# Supplementary material for: Single-cell transcriptomics of vomeronasal neuroepithelium reveals a differential endoplasmic reticulum environment amongst neuronal subtypes
Source: eLife. 2024 Dec 13;13:RP98250. doi: 10.7554/eLife.98250 (PMC11643622; doi:10.7554/eLife.98250)
Supplement: Figure 7—source data 1. [file elife-98250-fig7-data1.zip › Figure 7-Source Data 1 /Calnexin/0014_section_Omp_intensity_ROI3.csv]

	Value
1	1227.638
2	1375.796
3	1428.216
4	1327.574
5	1225.810
6	1208.591
7	1169.164
8	1134.972
9	1108.253
10	1075.608
11	1022.145
12	1037.124
13	1040.601
14	962.732
15	992.685
16	1148.103
17	1251.408
18	1259.225
19	1212.486
20	1160.320
21	1127.452
22	1115.884
23	1159.851
24	1167.498
25	1136.048
26	1100.593
27	1080.812
28	1078.021
29	1067.629
30	1047.939
31	1054.188
32	1082.984
33	1047.137
34	1036.250
35	975.385
36	907.035
37	923.558
38	924.473
39	968.752
40	1002.150
41	1008.945
42	1011.830
43	1037.149
44	1070.265
45	1082.701
46	1048.027
47	1048.096
48	1117.738
49	1108.555
50	1065.740
51	1149.786
52	1311.494
53	1300.558
54	1230.127
55	1125.215
56	1051.079
57	1043.338
58	1045.298
59	1106.193
60	1178.250
61	1166.794
62	1083.176
63	1043.605
64	989.692
65	958.131
66	987.817
67	1009.649
68	1047.695
69	1086.899
70	1111.225
71	1160.879
72	1177.928
73	1161.301
74	1109.069
75	1091.531
76	1148.968
77	1166.031
78	1147.326
79	1133.645
80	1121.162
81	1027.916
82	1027.076
83	1047.201
84	1063.919
85	1063.930
86	1034.441
87	994.672
88	985.693
89	987.353
90	949.976
91	977.222
92	989.979
93	980.896
94	957.996
95	957.094
96	961.037
97	1039.606
98	1109.015
99	1185.741
100	1307.571
101	1318.649
102	1276.006
103	1177.550
104	1095.806
105	1027.516
106	979.525
107	992.493
108	991.562
109	948.010
