# Supplementary material for: Single-cell transcriptomics of vomeronasal neuroepithelium reveals a differential endoplasmic reticulum environment amongst neuronal subtypes
Source: eLife. 2024 Dec 13;13:RP98250. doi: 10.7554/eLife.98250 (PMC11643622; doi:10.7554/eLife.98250)
Supplement: Figure 7—source data 1. [file elife-98250-fig7-data1.zip › Figure 7-Source Data 1 /Calnexin/0016_section_Calnexin_intensity_ROI3.csv]

	Value
1	1002.001
2	984.817
3	930.802
4	818.672
5	744.710
6	709.565
7	752.244
8	833.193
9	844.760
10	831.207
11	845.435
12	883.209
13	908.232
14	985.056
15	1045.025
16	998.423
17	912.704
18	899.416
19	881.071
20	889.636
21	884.417
22	844.267
23	819.444
24	849.337
25	824.991
26	809.015
27	830.884
28	824.423
29	878.175
30	966.320
31	999.157
32	954.398
33	925.792
34	898.210
35	834.053
36	780.952
37	797.606
38	826.482
39	836.981
40	786.014
41	799.224
42	803.888
43	829.552
44	903.101
45	987.639
46	1016.077
47	1013.883
48	1024.885
49	1108.228
50	1236.120
51	1285.671
52	1267.422
53	1279.325
54	1385.302
55	1476.062
56	1338.521
57	1230.563
58	1113.430
59	1071.721
60	1099.442
61	1062.442
62	1096.626
63	1134.184
64	1121.261
65	991.694
66	907.096
67	995.522
68	1159.095
69	1299.531
70	1369.801
71	1436.300
72	1432.224
73	1367.335
74	1300.061
75	1246.189
76	1277.267
77	1341.282
78	1428.576
79	1490.835
80	1547.958
81	1482.435
82	1463.494
83	1494.120
84	1578.791
85	1769.855
86	1871.273
87	1816.395
88	1655.357
89	1749.404
90	1817.994
91	1796.270
92	1771.505
93	1731.539
94	1729.144
95	1726.535
96	1642.321
97	1618.359
98	1673.255
99	1741.234
100	1728.773
101	1717.904
102	1599.569
103	1456.565
104	1390.346
105	1301.022
106	1331.662
107	1448.036
108	1547.665
109	1639.129
110	1669.765
111	1694.247
112	1665.621
113	1681.829
114	1771.829
115	1876.816
116	1887.577
117	1921.350
118	2030.241
119	2079.803
120	2154.696
121	2175.801
122	2034.598
123	1784.273
124	1541.797
125	1506.909
126	1692.669
127	1854.913
128	2018.086
129	2061.305
130	2039.822
131	2274.029
132	2359.187
133	2297.918
134	2228.383
135	2168.644
136	2070.062
137	1661.823
