# Supplementary material for: Single-cell transcriptomics of vomeronasal neuroepithelium reveals a differential endoplasmic reticulum environment amongst neuronal subtypes
Source: eLife. 2024 Dec 13;13:RP98250. doi: 10.7554/eLife.98250 (PMC11643622; doi:10.7554/eLife.98250)
Supplement: Figure 7—source data 1. [file elife-98250-fig7-data1.zip › Figure 7-Source Data 1 /Calnexin/0005_section_Calnexin_intensity_ROI2.csv]

	Value
1	772.368
2	776.228
3	763.758
4	764.617
5	814.348
6	909.521
7	965.532
8	1006.103
9	1009.942
10	1075.390
11	1184.321
12	1185.932
13	1107.994
14	961.799
15	928.193
16	855.013
17	776.900
18	754.787
19	767.843
20	756.133
21	760.354
22	831.080
23	934.639
24	943.979
25	938.651
26	931.456
27	917.306
28	866.531
29	820.700
30	833.608
31	865.377
32	829.379
33	784.549
34	705.928
35	713.224
36	736.363
37	740.680
38	700.635
39	657.561
40	631.154
41	647.079
42	694.898
43	740.395
44	829.795
45	946.182
46	1006.239
47	1047.129
48	1081.767
49	1059.191
50	1026.253
51	1078.541
52	1150.701
53	1120.286
54	1040.292
55	986.635
56	974.518
57	967.601
58	988.913
59	1031.552
60	1141.480
61	1131.963
62	972.504
63	887.958
64	939.311
65	1044.411
66	1131.527
67	1180.192
68	1179.927
69	1180.812
70	1256.676
71	1334.245
72	1336.782
73	1287.833
74	1219.379
75	1106.080
76	1023.321
77	982.852
78	972.554
79	1000.944
80	1057.107
81	1175.021
82	1242.664
83	1259.111
84	1294.129
85	1368.594
86	1390.511
87	1414.852
88	1426.847
89	1450.501
90	1478.737
91	1527.677
92	1485.844
93	1398.643
94	1253.359
95	1165.262
96	1159.938
97	1200.478
98	1272.772
99	1360.798
100	1532.708
101	1735.526
102	1896.116
103	1894.421
104	1785.854
105	1599.959
106	1396.229
107	1253.593
108	1138.978
109	1002.856
