# Supplementary material for: Single-cell transcriptomics of vomeronasal neuroepithelium reveals a differential endoplasmic reticulum environment amongst neuronal subtypes
Source: eLife. 2024 Dec 13;13:RP98250. doi: 10.7554/eLife.98250 (PMC11643622; doi:10.7554/eLife.98250)
Supplement: Figure 7—source data 1. [file elife-98250-fig7-data1.zip › Figure 7-Source Data 1 /Calnexin/0006_section_KDEL_intensity_ROI2.csv]

	Value
1	407.438
2	396.840
3	389.748
4	418.020
5	443.740
6	445.919
7	441.466
8	452.746
9	460.866
10	451.344
11	434.455
12	409.514
13	448.214
14	425.878
15	398.842
16	348.340
17	330.571
18	323.205
19	305.741
20	306.333
21	317.762
22	319.304
23	329.466
24	333.786
25	316.567
26	296.853
27	298.277
28	312.432
29	337.557
30	331.199
31	304.794
32	295.886
33	315.460
34	350.394
35	359.945
36	362.452
37	345.103
38	338.196
39	351.787
40	356.683
41	332.189
42	347.002
43	348.392
44	350.434
45	364.949
46	378.524
47	382.720
48	368.275
49	343.753
50	314.926
51	312.619
52	312.289
53	290.252
54	298.949
55	309.826
56	315.250
57	282.219
58	294.900
59	304.229
60	294.517
61	322.440
62	381.790
63	457.955
64	516.017
65	583.004
66	644.949
67	675.754
68	677.160
69	660.615
70	650.940
71	625.255
72	540.268
73	465.263
74	432.282
75	410.807
76	408.264
77	426.643
78	449.073
79	475.563
80	510.903
81	487.402
82	450.549
83	469.546
84	517.931
85	579.263
86	651.421
87	728.815
88	821.220
89	871.080
90	877.692
91	901.403
92	911.791
93	903.272
94	984.348
95	1098.270
96	1150.128
97	1179.593
98	1231.703
99	1314.440
100	1397.114
101	1459.159
102	1477.649
103	1439.627
104	1423.486
105	1430.015
106	1441.364
107	1401.812
108	1363.058
109	1324.173
110	1291.452
111	1336.864
112	1398.591
113	1418.544
114	1349.992
115	1197.398
116	1013.930
117	889.438
118	815.921
119	827.094
120	836.058
121	784.774
122	793.953
123	881.860
124	1001.768
125	1076.649
126	1064.478
127	1048.708
128	1084.433
129	1075.683
130	1003.376
131	958.685
132	966.512
133	1050.816
134	1163.586
135	1297.883
136	1491.141
137	1608.516
138	1690.353
139	1770.614
140	1834.274
141	1941.851
142	2039.279
143	2016.269
144	1942.694
145	1860.046
146	1758.193
147	1619.474
148	1440.122
