# Supplementary material for: Single-cell transcriptomics of vomeronasal neuroepithelium reveals a differential endoplasmic reticulum environment amongst neuronal subtypes
Source: eLife. 2024 Dec 13;13:RP98250. doi: 10.7554/eLife.98250 (PMC11643622; doi:10.7554/eLife.98250)
Supplement: Figure 7—source data 1. [file elife-98250-fig7-data1.zip › Figure 7-Source Data 1 /Calnexin/0001_section_Omp_intensity_ROI2.csv]

	Value
1	1092.793
2	1127.072
3	1235.537
4	1345.151
5	1413.039
6	1370.235
7	1348.419
8	1356.749
9	1390.593
10	1401.609
11	1410.535
12	1464.264
13	1499.862
14	1566.436
15	1571.104
16	1502.722
17	1421.314
18	1359.990
19	1366.288
20	1344.511
21	1394.621
22	1452.548
23	1485.270
24	1501.300
25	1510.692
26	1469.966
27	1413.311
28	1338.615
29	1245.098
30	1223.570
31	1298.758
32	1378.379
33	1391.271
34	1352.634
35	1303.239
36	1349.112
37	1388.190
38	1369.721
39	1377.911
40	1320.135
41	1330.201
42	1349.644
43	1382.137
44	1433.505
45	1456.103
46	1421.756
47	1487.896
48	1503.730
49	1430.906
50	1278.843
51	1192.704
52	1193.752
53	1214.383
54	1258.918
55	1297.812
56	1438.707
57	1676.505
58	1751.285
59	1674.032
60	1601.811
61	1457.032
62	1416.576
63	1459.378
64	1440.458
65	1439.040
66	1384.285
67	1363.910
68	1370.155
69	1364.109
70	1359.032
71	1448.108
72	1508.611
73	1514.894
74	1509.853
75	1522.405
76	1462.874
77	1417.307
78	1367.044
79	1331.157
80	1384.115
81	1443.009
82	1531.015
83	1539.171
84	1466.551
85	1470.446
86	1529.535
87	1519.166
88	1530.649
89	1448.180
90	1337.577
91	1270.379
92	1266.874
93	1258.736
94	1396.152
95	1491.403
96	1503.167
97	1508.092
98	1493.566
99	1614.354
100	1635.900
101	1555.284
102	1474.556
103	1328.224
104	1155.959
105	1133.161
106	1216.993
107	1258.089
108	1297.743
109	1346.705
110	1325.238
111	1301.507
112	1311.689
113	1255.394
114	1137.888
115	1032.567
116	959.170
117	998.353
118	1013.005
119	973.085
120	955.667
121	1044.640
122	1140.449
123	1178.985
124	1182.469
125	1147.949
126	1127.915
127	1092.736
128	1118.888
129	1081.280
130	1037.789
131	1035.408
132	1057.239
133	1119.789
134	1154.980
135	1218.474
136	1260.573
137	1318.961
138	1400.329
139	1416.685
140	1368.270
141	1357.660
142	1359.855
143	1364.379
144	1301.292
145	1237.072
146	1198.471
147	1210.297
148	1231.204
149	1256.033
150	1286.081
151	1269.829
152	1191.797
153	1181.220
154	1215.938
155	1240.374
156	1238.167
157	1247.861
158	1262.643
159	1331.350
160	1386.197
161	1333.204
162	1262.336
163	1234.740
164	1257.379
165	1302.253
166	1315.668
