# Supplementary material for: Single-cell transcriptomics of vomeronasal neuroepithelium reveals a differential endoplasmic reticulum environment amongst neuronal subtypes
Source: eLife. 2024 Dec 13;13:RP98250. doi: 10.7554/eLife.98250 (PMC11643622; doi:10.7554/eLife.98250)
Supplement: Figure 7—source data 1. [file elife-98250-fig7-data1.zip › Figure 7-Source Data 1 /Calnexin/0014_section_KDEL_intensity_ROI3.csv]

	Value
1	338.725
2	334.747
3	355.015
4	356.526
5	339.628
6	324.478
7	331.850
8	360.269
9	386.327
10	343.726
11	323.113
12	335.590
13	326.577
14	316.158
15	302.986
16	287.661
17	309.233
18	363.912
19	359.131
20	360.010
21	374.302
22	390.016
23	355.957
24	343.698
25	332.612
26	320.239
27	309.374
28	292.865
29	274.972
30	281.211
31	302.312
32	331.047
33	390.399
34	430.254
35	478.505
36	520.497
37	487.884
38	451.740
39	485.785
40	546.838
41	588.698
42	622.767
43	581.447
44	563.010
45	547.328
46	557.581
47	599.869
48	633.105
49	697.278
50	773.242
51	924.221
52	1129.435
53	1237.670
54	1251.853
55	1249.996
56	1235.979
57	1250.776
58	1277.269
59	1252.050
60	1186.928
61	1128.790
62	1089.284
63	1051.081
64	988.445
65	910.744
66	885.998
67	883.304
68	873.718
69	900.220
70	933.652
71	943.111
72	985.997
73	1043.527
74	992.182
75	931.743
76	937.413
77	977.524
78	981.770
79	1005.766
80	1082.320
81	1112.494
82	1182.585
83	1247.476
84	1213.650
85	1108.993
86	1068.516
87	1093.938
88	1162.107
89	1177.758
90	1178.952
91	1147.705
92	1141.691
93	1181.606
94	1238.209
95	1356.175
96	1521.412
97	1665.273
98	1718.696
99	1709.989
100	1599.199
101	1439.094
102	1383.477
103	1285.673
104	1310.542
105	1434.333
106	1566.937
107	1722.933
108	1815.140
109	1915.478
