# Supplementary material for: Single-cell transcriptomics of vomeronasal neuroepithelium reveals a differential endoplasmic reticulum environment amongst neuronal subtypes
Source: eLife. 2024 Dec 13;13:RP98250. doi: 10.7554/eLife.98250 (PMC11643622; doi:10.7554/eLife.98250)
Supplement: Figure 7—source data 1. [file elife-98250-fig7-data1.zip › Figure 7-Source Data 1 /Calnexin/0021_section_Calnexin_intensity_ROI3.csv]

	Value
1	1087.990
2	1063.413
3	1014.294
4	1012.500
5	1025.327
6	1043.216
7	1024.206
8	1060.697
9	1071.216
10	1072.777
11	1021.305
12	960.402
13	921.259
14	892.527
15	871.905
16	855.446
17	840.082
18	865.259
19	952.682
20	976.912
21	947.189
22	971.818
23	1065.848
24	1029.484
25	944.794
26	923.497
27	906.305
28	885.432
29	897.932
30	933.367
31	964.037
32	998.951
33	1027.361
34	1079.266
35	1172.229
36	1145.104
37	1084.831
38	1090.981
39	1164.758
40	1167.117
41	1109.632
42	1061.378
43	1024.138
44	999.572
45	982.970
46	1075.664
47	1176.546
48	1267.973
49	1341.240
50	1460.817
51	1446.939
52	1380.443
53	1247.525
54	1178.037
55	1159.756
56	1152.101
57	1164.395
58	1166.304
59	1152.903
60	1165.648
61	1159.779
62	1180.978
63	1131.814
64	1140.490
65	1190.810
66	1291.737
67	1410.696
68	1470.546
69	1439.195
70	1432.382
71	1490.822
72	1483.369
73	1426.719
74	1413.642
75	1332.514
76	1299.663
77	1186.532
78	1134.666
79	1245.160
80	1258.389
81	1159.559
82	1077.203
83	991.062
84	1041.871
85	1182.014
86	1328.718
87	1442.137
88	1498.657
89	1514.331
90	1526.743
91	1583.270
92	1659.127
93	1638.710
94	1618.796
95	1738.098
96	1903.516
97	1968.004
98	1966.467
99	2006.544
100	1857.027
101	1614.473
102	1333.466
103	1186.963
104	1091.291
105	1025.694
106	1142.239
