# Supplementary material for: Single-cell transcriptomics of vomeronasal neuroepithelium reveals a differential endoplasmic reticulum environment amongst neuronal subtypes
Source: eLife. 2024 Dec 13;13:RP98250. doi: 10.7554/eLife.98250 (PMC11643622; doi:10.7554/eLife.98250)
Supplement: Figure 7—source data 1. [file elife-98250-fig7-data1.zip › Figure 7-Source Data 1 /Calnexin/0006_section_Calnexin_intensity_ROI4.csv]

	Value
1	919.423
2	880.874
3	875.587
4	896.642
5	918.413
6	926.592
7	948.404
8	911.055
9	876.214
10	840.249
11	782.659
12	782.867
13	785.277
14	753.364
15	765.755
16	808.452
17	785.580
18	714.897
19	703.193
20	750.693
21	776.483
22	817.387
23	838.336
24	870.454
25	910.383
26	908.453
27	885.040
28	871.352
29	866.145
30	820.508
31	783.867
32	720.940
33	732.975
34	806.920
35	922.726
36	975.639
37	1021.227
38	1126.118
39	1177.072
40	1169.559
41	1163.092
42	1120.458
43	1066.052
44	992.383
45	950.451
46	930.606
47	1008.327
48	1018.463
49	942.672
50	814.426
51	763.195
52	775.300
53	812.152
54	819.016
55	827.497
56	878.893
57	893.196
58	907.122
59	1037.342
60	1075.903
61	981.210
62	855.792
63	773.987
64	744.316
65	748.227
66	769.308
67	755.596
68	842.885
69	1032.463
70	1192.774
71	1336.952
72	1315.543
73	1204.459
74	1171.390
75	1147.896
76	1134.234
77	1145.791
78	1076.366
79	1029.214
80	1104.970
81	1164.256
82	1145.024
83	1152.951
84	1160.499
85	1117.057
86	1209.622
87	1309.990
88	1321.469
89	1373.741
90	1415.855
91	1475.276
92	1402.987
93	1331.203
94	1282.916
95	1182.312
96	1163.561
97	1134.439
98	1078.455
99	1121.844
100	1265.803
101	1406.647
102	1324.428
103	1229.864
104	1218.436
105	1200.352
106	1181.182
107	1203.611
108	1192.956
109	1116.499
110	1068.297
111	1153.037
112	1189.030
113	1147.748
114	1104.255
115	1134.128
116	1152.314
117	1301.253
118	1429.496
119	1498.273
120	1469.020
121	1411.696
122	1347.596
123	1321.924
124	1250.044
125	1242.979
126	1260.335
127	1250.401
128	1162.293
129	1111.328
130	1056.840
131	1044.108
132	1004.651
133	1016.336
134	1053.785
135	1072.851
136	1105.528
137	1229.316
138	1343.480
139	1529.870
140	1772.098
141	2020.828
142	2307.772
143	2428.239
144	2413.093
