# Supplementary material for: Single-cell transcriptomics of vomeronasal neuroepithelium reveals a differential endoplasmic reticulum environment amongst neuronal subtypes
Source: eLife. 2024 Dec 13;13:RP98250. doi: 10.7554/eLife.98250 (PMC11643622; doi:10.7554/eLife.98250)
Supplement: Figure 7—source data 1. [file elife-98250-fig7-data1.zip › Figure 7-Source Data 1 /Calnexin/0012_section_Omp_intensity_ROI2.csv]

	Value
1	1480.839
2	1364.865
3	1315.571
4	1275.387
5	1224.254
6	1186.660
7	1253.052
8	1268.817
9	1289.446
10	1360.803
11	1338.764
12	1399.142
13	1420.400
14	1424.443
15	1440.999
16	1474.405
17	1460.602
18	1408.121
19	1333.349
20	1353.036
21	1441.839
22	1398.133
23	1457.866
24	1597.352
25	1588.840
26	1516.813
27	1423.205
28	1366.553
29	1325.394
30	1327.607
31	1345.701
32	1429.902
33	1358.071
34	1269.704
35	1257.373
36	1275.734
37	1234.545
38	1327.868
39	1401.808
40	1395.904
41	1389.756
42	1357.269
43	1317.891
44	1240.355
45	1221.591
46	1156.746
47	1155.730
48	1218.295
49	1361.906
50	1407.810
51	1497.676
52	1484.284
53	1517.527
54	1511.923
55	1397.691
56	1347.548
57	1279.012
58	1300.254
59	1390.069
60	1312.953
61	1177.879
62	1241.092
63	1364.484
64	1411.792
65	1408.642
66	1316.545
67	1281.196
68	1296.056
69	1301.293
70	1293.254
71	1259.804
72	1273.085
73	1332.713
74	1419.289
75	1428.759
76	1428.866
77	1372.885
78	1306.232
79	1373.520
80	1461.215
81	1566.081
82	1516.143
83	1462.987
84	1423.092
85	1390.423
86	1321.418
87	1326.257
88	1342.667
89	1297.164
90	1283.946
91	1257.975
92	1183.695
93	1192.440
94	1198.385
95	1218.834
96	1231.305
97	1235.099
98	1189.086
99	1253.895
100	1327.450
101	1409.176
102	1373.672
103	1404.030
104	1548.389
105	1598.798
106	1558.368
107	1519.049
108	1535.894
109	1500.177
110	1468.991
111	1313.290
112	1160.048
113	1012.114
114	933.258
115	965.019
116	1110.294
117	1336.425
118	1437.696
119	1472.380
120	1574.201
121	1712.998
