# Supplementary material for: Single-cell transcriptomics of vomeronasal neuroepithelium reveals a differential endoplasmic reticulum environment amongst neuronal subtypes
Source: eLife. 2024 Dec 13;13:RP98250. doi: 10.7554/eLife.98250 (PMC11643622; doi:10.7554/eLife.98250)
Supplement: Figure 7—source data 1. [file elife-98250-fig7-data1.zip › Figure 7-Source Data 1 /Calnexin/0019_section_Calnexin_intensity_ROI1.csv]

	Value
1	838.267
2	868.557
3	887.039
4	911.543
5	895.906
6	879.761
7	885.990
8	869.368
9	830.818
10	828.631
11	824.165
12	865.760
13	876.211
14	853.491
15	802.732
16	781.805
17	782.756
18	814.459
19	840.001
20	864.593
21	908.868
22	931.689
23	942.399
24	940.355
25	954.906
26	965.449
27	952.723
28	964.332
29	961.798
30	943.806
31	873.812
32	844.661
33	896.885
34	1004.529
35	1029.406
36	977.235
37	911.640
38	860.560
39	879.827
40	977.340
41	1104.162
42	1132.606
43	1184.138
44	1167.807
45	1114.159
46	1152.146
47	1170.786
48	1137.564
49	1126.568
50	1034.591
51	1009.793
52	1105.237
53	1088.038
54	984.503
55	855.177
56	768.743
57	750.232
58	805.664
59	957.505
60	1105.783
61	1228.444
62	1131.321
63	983.062
64	952.670
65	982.202
66	989.847
67	1061.701
68	1105.307
69	1149.860
70	1256.615
71	1283.768
72	1192.374
73	1195.601
74	1205.357
75	1118.091
76	1089.026
77	1092.930
78	1130.542
79	1158.281
80	1262.988
81	1309.394
82	1310.838
83	1270.309
84	1219.460
85	1228.488
86	1309.174
87	1394.373
88	1370.885
89	1260.040
90	1162.227
91	1097.057
92	1067.996
93	1078.951
94	1143.046
95	1248.832
96	1364.868
97	1400.355
98	1451.732
99	1554.057
100	1582.039
101	1544.676
102	1557.247
103	1587.027
104	1539.665
105	1480.207
106	1524.609
107	1585.504
108	1572.206
109	1477.009
110	1476.545
111	1513.386
112	1591.995
113	1520.371
114	1461.334
115	1448.860
116	1411.303
117	1421.512
118	1498.070
119	1595.317
120	1606.701
121	1550.602
122	1522.284
123	1583.800
124	1525.494
125	1493.293
126	1505.016
127	1463.850
128	1440.215
129	1450.367
