# Supplementary material for: Single-cell transcriptomics of vomeronasal neuroepithelium reveals a differential endoplasmic reticulum environment amongst neuronal subtypes
Source: eLife. 2024 Dec 13;13:RP98250. doi: 10.7554/eLife.98250 (PMC11643622; doi:10.7554/eLife.98250)
Supplement: Figure 7—source data 1. [file elife-98250-fig7-data1.zip › Figure 7-Source Data 1 /Calnexin/0022_section_KDEL_intensity_ROI1.csv]

	Value
1	352.127
2	360.085
3	356.889
4	377.892
5	410.210
6	448.114
7	455.264
8	467.757
9	467.219
10	460.242
11	444.550
12	422.698
13	441.584
14	458.163
15	472.932
16	470.503
17	461.808
18	460.024
19	448.688
20	437.528
21	441.707
22	447.601
23	408.790
24	376.490
25	391.604
26	381.861
27	358.304
28	319.440
29	279.874
30	282.187
31	290.462
32	304.948
33	325.893
34	343.243
35	369.043
36	426.700
37	460.263
38	518.847
39	516.212
40	511.174
41	468.220
42	384.797
43	336.857
44	358.322
45	455.609
46	586.980
47	684.485
48	775.627
49	837.126
50	855.008
51	863.313
52	821.896
53	829.748
54	742.543
55	636.125
56	571.208
57	514.541
58	452.203
59	435.125
60	423.917
61	399.890
62	402.647
63	444.565
64	514.180
65	560.152
66	580.606
67	627.272
68	757.349
69	878.882
70	1041.296
71	1151.095
72	1166.001
73	1175.428
74	1250.980
75	1228.420
76	1287.863
77	1326.703
78	1308.319
79	1208.965
80	1142.791
81	1059.347
82	1028.142
83	1001.691
84	998.476
85	965.635
86	926.682
87	923.293
88	951.152
89	1026.362
90	1132.174
91	1193.377
92	1271.742
93	1299.582
94	1281.728
95	1292.062
96	1307.842
97	1279.176
98	1289.448
99	1220.090
100	1218.075
101	1231.388
102	1210.114
103	1166.664
104	1059.760
105	956.212
106	919.473
107	937.151
108	1027.800
109	1095.900
110	1162.175
111	1211.900
112	1267.814
113	1298.271
114	1368.208
115	1401.126
116	1407.340
117	1475.899
118	1602.544
119	1742.157
120	1772.441
121	1757.118
122	1761.547
123	1861.381
124	1963.053
125	1947.259
126	1885.655
127	1861.388
128	1740.431
129	1603.954
130	1590.601
131	1528.119
132	1445.968
133	1356.155
134	1255.212
135	1197.753
136	1185.281
137	1229.842
138	1374.760
139	1588.514
140	1718.949
