# Supplementary material for: Single-cell transcriptomics of vomeronasal neuroepithelium reveals a differential endoplasmic reticulum environment amongst neuronal subtypes
Source: eLife. 2024 Dec 13;13:RP98250. doi: 10.7554/eLife.98250 (PMC11643622; doi:10.7554/eLife.98250)
Supplement: Figure 7—source data 1. [file elife-98250-fig7-data1.zip › Figure 7-Source Data 1 /Calnexin/0012_section_Omp_intensity_ROI3.csv]

	Value
1	1308.296
2	1293.022
3	1268.123
4	1295.979
5	1227.934
6	1270.398
7	1367.863
8	1422.035
9	1435.750
10	1414.463
11	1335.820
12	1292.771
13	1255.256
14	1248.498
15	1320.871
16	1358.265
17	1279.260
18	1269.357
19	1306.503
20	1360.800
21	1452.991
22	1404.573
23	1294.648
24	1270.776
25	1279.561
26	1318.628
27	1357.586
28	1346.337
29	1395.149
30	1362.218
31	1318.648
32	1245.436
33	1204.812
34	1190.790
35	1133.962
36	1218.313
37	1238.260
38	1353.391
39	1427.336
40	1389.065
41	1298.670
42	1293.171
43	1272.184
44	1255.040
45	1269.372
46	1334.548
47	1351.140
48	1373.125
49	1347.022
50	1316.182
51	1312.208
52	1348.951
53	1351.969
54	1310.727
55	1340.530
56	1403.805
57	1484.177
58	1472.544
59	1439.256
60	1395.053
61	1373.550
62	1330.452
63	1353.671
64	1429.868
65	1507.144
66	1456.019
67	1323.886
68	1317.715
69	1409.855
70	1356.244
71	1261.410
72	1212.593
73	1174.088
74	1156.081
75	1138.209
76	1158.362
77	1216.794
78	1282.152
79	1321.401
80	1382.216
81	1348.064
82	1271.075
83	1207.485
84	1217.968
85	1203.026
86	1195.620
87	1216.955
88	1156.285
89	1134.345
90	1182.941
91	1221.341
92	1178.812
93	1195.960
94	1243.351
95	1246.858
96	1272.276
97	1248.457
98	1178.913
99	1057.945
100	1071.356
101	1048.143
102	1025.307
103	1054.305
104	1025.780
105	1013.671
106	1034.008
107	1022.701
108	1013.326
109	1026.729
110	990.678
111	1079.995
112	1108.969
113	1143.295
114	1248.980
115	1281.769
116	1204.006
117	1032.624
118	1015.556
119	1027.068
