# Supplementary material for: Single-cell transcriptomics of vomeronasal neuroepithelium reveals a differential endoplasmic reticulum environment amongst neuronal subtypes
Source: eLife. 2024 Dec 13;13:RP98250. doi: 10.7554/eLife.98250 (PMC11643622; doi:10.7554/eLife.98250)
Supplement: Figure 7—source data 1. [file elife-98250-fig7-data1.zip › Figure 7-Source Data 1 /Calnexin/0021_section_Calnexin_intensity_ROI2.csv]

	Value
1	906.285
2	928.877
3	912.073
4	856.190
5	812.942
6	844.489
7	815.695
8	824.539
9	865.410
10	852.157
11	846.438
12	843.530
13	854.206
14	851.435
15	875.736
16	889.631
17	914.867
18	927.548
19	935.622
20	951.783
21	923.643
22	928.351
23	880.752
24	850.707
25	899.189
26	925.198
27	968.848
28	982.503
29	965.270
30	967.444
31	1013.935
32	1039.474
33	1032.223
34	999.769
35	972.157
36	982.484
37	981.376
38	971.545
39	962.909
40	986.470
41	1021.839
42	1047.446
43	1005.740
44	1004.687
45	1043.751
46	1120.307
47	1197.122
48	1226.379
49	1192.801
50	1222.030
51	1180.924
52	1108.087
53	1095.320
54	1145.276
55	1223.403
56	1286.549
57	1372.091
58	1506.955
59	1593.039
60	1648.982
61	1659.001
62	1627.562
63	1578.477
64	1490.636
65	1327.015
66	1294.096
67	1240.879
68	1247.770
69	1219.597
70	1173.264
71	1084.327
72	1001.627
73	1105.802
74	1197.268
75	1220.477
76	1231.074
77	1307.567
78	1340.260
79	1333.928
80	1427.782
81	1552.082
82	1626.497
83	1634.369
84	1546.576
85	1594.222
86	1632.607
87	1658.262
88	1650.781
89	1640.780
90	1518.691
91	1461.046
92	1493.620
93	1460.027
94	1496.831
95	1647.114
96	1709.210
97	1592.617
98	1493.083
99	1436.194
100	1443.788
101	1418.210
102	1495.343
103	1526.734
104	1510.056
105	1469.212
106	1417.707
107	1414.462
108	1413.638
109	1370.431
110	1360.152
111	1354.781
112	1330.574
113	1243.168
114	1228.661
115	1273.844
116	1356.518
117	1419.804
118	1417.010
119	1367.195
120	1238.657
121	1198.241
122	1329.005
123	1589.511
124	1681.674
125	1736.232
126	1964.449
127	2113.161
128	2163.285
129	2219.804
130	2195.309
131	2190.767
132	2183.622
133	2141.606
134	1959.539
135	1847.496
136	1716.454
137	1585.524
138	1487.399
139	1433.867
140	1437.918
141	1434.573
142	1543.295
