# Supplementary material for: Single-cell transcriptomics of vomeronasal neuroepithelium reveals a differential endoplasmic reticulum environment amongst neuronal subtypes
Source: eLife. 2024 Dec 13;13:RP98250. doi: 10.7554/eLife.98250 (PMC11643622; doi:10.7554/eLife.98250)
Supplement: Figure 7—source data 1. [file elife-98250-fig7-data1.zip › Figure 7-Source Data 1 /Calnexin/0014_section_KDEL_intensity_ROI2.csv]

	Value
1	353.717
2	368.405
3	366.843
4	330.729
5	311.069
6	302.210
7	280.688
8	282.757
9	287.589
10	284.792
11	290.102
12	319.844
13	313.099
14	320.783
15	319.444
16	318.247
17	307.318
18	312.343
19	311.972
20	305.137
21	279.831
22	286.802
23	275.756
24	296.680
25	311.905
26	291.532
27	295.986
28	322.333
29	288.163
30	262.831
31	257.040
32	252.392
33	277.325
34	297.618
35	320.425
36	317.299
37	299.583
38	315.168
39	316.274
40	327.698
41	346.193
42	354.815
43	370.966
44	365.613
45	351.857
46	360.022
47	335.072
48	305.009
49	289.451
50	290.317
51	295.678
52	328.351
53	316.411
54	296.280
55	310.339
56	329.734
57	348.938
58	395.610
59	467.769
60	508.373
61	531.093
62	559.714
63	587.244
64	621.162
65	660.731
66	748.297
67	773.515
68	744.005
69	703.899
70	661.727
71	623.976
72	607.168
73	586.523
74	606.174
75	638.930
76	681.353
77	706.739
78	717.561
79	754.549
80	834.642
81	839.236
82	784.617
83	806.505
84	832.298
85	917.698
86	1014.355
87	1074.821
88	1129.490
89	1177.886
90	1239.431
91	1230.446
92	1095.030
93	1079.655
94	1148.456
95	1169.624
96	1134.633
97	1112.392
98	1158.041
99	1130.835
100	1060.754
101	998.756
102	1006.029
103	1052.716
104	1173.146
105	1306.582
106	1389.490
107	1441.205
108	1492.443
109	1541.365
110	1526.509
111	1499.420
112	1487.862
113	1568.751
114	1570.341
115	1550.045
116	1560.737
117	1551.583
118	1502.637
119	1466.428
120	1388.116
121	1269.353
122	1186.368
123	1186.895
124	1190.954
125	1207.093
126	1226.451
127	1182.352
128	1144.692
129	1127.285
130	1167.664
131	1053.676
132	930.890
133	960.846
134	982.767
135	968.557
