# Supplementary material for: Single-cell transcriptomics of vomeronasal neuroepithelium reveals a differential endoplasmic reticulum environment amongst neuronal subtypes
Source: eLife. 2024 Dec 13;13:RP98250. doi: 10.7554/eLife.98250 (PMC11643622; doi:10.7554/eLife.98250)
Supplement: Figure 7—source data 1. [file elife-98250-fig7-data1.zip › Figure 7-Source Data 1 /Calnexin/0001_section_Omp_intensity_ROI3.csv]

	Value
1	1395.770
2	1168.499
3	1065.823
4	1060.339
5	1091.338
6	1205.854
7	1336.360
8	1386.828
9	1368.901
10	1360.336
11	1364.485
12	1358.823
13	1354.019
14	1412.455
15	1412.864
16	1466.429
17	1477.934
18	1419.035
19	1411.532
20	1443.545
21	1478.275
22	1418.608
23	1425.089
24	1436.652
25	1474.319
26	1505.511
27	1548.483
28	1534.182
29	1553.573
30	1544.067
31	1563.806
32	1547.156
33	1488.010
34	1519.541
35	1588.206
36	1608.439
37	1643.386
38	1599.461
39	1603.503
40	1671.892
41	1724.433
42	1820.524
43	1800.472
44	1666.774
45	1586.081
46	1568.317
47	1539.001
48	1642.654
49	1652.776
50	1595.204
51	1477.041
52	1364.965
53	1393.839
54	1469.019
55	1602.135
56	1672.501
57	1684.438
58	1663.267
59	1611.759
60	1588.144
61	1576.279
62	1547.182
63	1557.030
64	1586.375
65	1690.514
66	1797.939
67	1791.909
68	1708.016
69	1608.396
70	1546.818
71	1516.475
72	1469.384
73	1537.832
74	1664.947
75	1664.111
76	1671.650
77	1669.408
78	1716.113
79	1739.447
80	1741.690
81	1673.394
82	1632.067
83	1652.404
84	1638.081
85	1738.305
86	1825.259
87	1760.125
88	1680.037
89	1664.109
90	1543.170
91	1444.916
92	1455.732
93	1478.721
94	1463.369
95	1522.536
96	1524.339
97	1450.356
98	1482.001
99	1577.542
100	1558.052
101	1478.973
102	1436.155
103	1458.262
104	1359.586
105	1198.083
106	1165.714
107	1186.736
108	1259.968
109	1347.974
110	1420.388
111	1475.507
112	1511.364
113	1441.295
114	1457.703
115	1495.949
116	1427.559
117	1400.700
118	1389.907
119	1348.780
120	1342.985
121	1350.900
122	1332.655
123	1336.908
124	1397.554
125	1369.014
126	1314.060
127	1388.159
128	1465.694
129	1437.761
130	1386.133
131	1307.316
132	1320.935
133	1293.754
134	1294.410
135	1266.157
136	1228.016
137	1237.932
138	1157.963
139	1001.916
140	989.529
141	1022.885
142	1032.118
143	1068.142
144	1055.309
