# Supplementary material for: Single-cell transcriptomics of vomeronasal neuroepithelium reveals a differential endoplasmic reticulum environment amongst neuronal subtypes
Source: eLife. 2024 Dec 13;13:RP98250. doi: 10.7554/eLife.98250 (PMC11643622; doi:10.7554/eLife.98250)
Supplement: Figure 7—source data 1. [file elife-98250-fig7-data1.zip › Figure 7-Source Data 1 /Calnexin/0006_section_KDEL_intensity_ROI3.csv]

	Value
1	352.011
2	348.477
3	346.090
4	337.937
5	350.668
6	369.588
7	369.178
8	378.413
9	370.450
10	346.328
11	350.434
12	385.761
13	400.740
14	422.441
15	413.799
16	375.899
17	358.993
18	367.601
19	347.169
20	327.928
21	306.428
22	296.706
23	307.043
24	334.066
25	356.405
26	353.009
27	359.297
28	333.930
29	322.512
30	302.760
31	321.151
32	326.369
33	356.521
34	364.423
35	334.571
36	322.497
37	302.245
38	301.394
39	291.164
40	292.452
41	317.165
42	339.308
43	342.949
44	333.063
45	337.920
46	304.987
47	276.152
48	244.933
49	238.322
50	250.451
51	245.558
52	240.851
53	254.965
54	253.101
55	264.432
56	268.561
57	282.857
58	309.844
59	312.550
60	319.815
61	322.460
62	341.582
63	363.558
64	362.486
65	384.641
66	381.092
67	353.559
68	342.017
69	350.131
70	379.664
71	475.335
72	554.947
73	610.770
74	617.964
75	659.536
76	662.898
77	686.809
78	702.345
79	714.081
80	750.206
81	771.129
82	776.951
83	784.209
84	814.457
85	806.746
86	772.943
87	724.137
88	687.984
89	716.042
90	765.747
91	825.087
92	827.410
93	816.905
94	801.150
95	748.024
96	736.443
97	737.649
98	700.320
99	695.524
100	725.188
101	776.602
102	842.680
103	941.296
104	1068.430
105	1259.908
106	1378.405
107	1398.418
108	1371.376
109	1394.649
110	1381.361
111	1348.708
112	1300.722
113	1238.795
114	1173.571
115	1140.820
116	1098.997
117	1054.142
118	1100.208
119	1078.055
120	1108.612
121	1108.871
122	1128.077
123	1144.774
124	1156.075
125	1185.792
126	1180.487
127	1256.998
128	1342.246
129	1391.401
130	1435.870
131	1433.922
132	1416.582
133	1459.130
134	1635.233
135	1697.319
136	1780.163
137	1763.490
138	1817.951
139	1807.538
140	1780.340
141	1683.889
