# Supplementary material for: Single-cell transcriptomics of vomeronasal neuroepithelium reveals a differential endoplasmic reticulum environment amongst neuronal subtypes
Source: eLife. 2024 Dec 13;13:RP98250. doi: 10.7554/eLife.98250 (PMC11643622; doi:10.7554/eLife.98250)
Supplement: Figure 7—source data 1. [file elife-98250-fig7-data1.zip › Figure 7-Source Data 1 /Calnexin/0018_section_Omp_intensity_ROI1.csv]

	Value
1	1049.011
2	1119.242
3	1142.554
4	1059.466
5	1022.285
6	1014.667
7	1010.516
8	1039.011
9	1093.334
10	1218.099
11	1411.856
12	1529.854
13	1501.390
14	1422.596
15	1331.179
16	1227.102
17	1239.735
18	1350.541
19	1433.144
20	1476.485
21	1431.274
22	1324.255
23	1247.146
24	1318.425
25	1403.898
26	1425.552
27	1379.152
28	1342.389
29	1358.740
30	1455.639
31	1531.836
32	1537.045
33	1383.489
34	1258.194
35	1098.020
36	1047.637
37	1110.528
38	1185.765
39	1299.828
40	1370.928
41	1353.287
42	1311.105
43	1350.795
44	1361.322
45	1332.352
46	1334.526
47	1353.271
48	1394.003
49	1525.975
50	1639.843
51	1566.767
52	1423.668
53	1258.333
54	1197.040
55	1100.353
56	1099.444
57	1190.463
58	1243.821
59	1227.086
60	1317.840
61	1356.541
62	1324.090
63	1267.768
64	1215.742
65	1128.875
66	1143.909
67	1179.787
68	1171.202
69	1197.075
70	1243.425
71	1281.304
72	1279.393
73	1228.043
74	1159.845
75	1081.649
76	1145.090
77	1194.514
78	1186.744
79	1201.250
80	1157.464
81	1137.451
82	1189.945
83	1195.842
84	1139.634
85	1110.241
86	1118.391
87	1187.684
88	1258.852
89	1255.625
90	1286.967
91	1335.734
92	1326.279
93	1348.176
94	1299.110
95	1276.034
96	1250.420
97	1195.186
98	1218.969
99	1181.401
100	1206.539
101	1288.662
102	1248.199
103	1217.558
104	1195.590
105	1160.268
106	1091.744
107	1082.819
108	1077.760
109	1051.370
110	1043.456
111	1015.791
112	1011.289
113	1000.887
114	999.653
115	977.512
116	1037.606
117	1182.693
118	1272.278
119	1344.460
120	1370.216
121	1337.537
122	1286.898
123	1315.557
124	1349.762
125	1288.520
126	1288.441
127	1344.612
128	1323.314
129	1319.203
130	1295.629
