# Supplementary material for: Single-cell transcriptomics of vomeronasal neuroepithelium reveals a differential endoplasmic reticulum environment amongst neuronal subtypes
Source: eLife. 2024 Dec 13;13:RP98250. doi: 10.7554/eLife.98250 (PMC11643622; doi:10.7554/eLife.98250)
Supplement: Figure 7—source data 1. [file elife-98250-fig7-data1.zip › Figure 7-Source Data 1 /Calnexin/0022_section_Calnexin_intensity_ROI4.csv]

	Value
1	1012.952
2	1010.826
3	977.348
4	930.487
5	870.336
6	904.829
7	988.755
8	981.865
9	941.633
10	876.147
11	858.817
12	908.630
13	882.017
14	877.949
15	876.074
16	873.841
17	854.803
18	863.575
19	872.703
20	813.339
21	794.851
22	833.573
23	853.727
24	846.223
25	855.953
26	828.616
27	816.121
28	777.263
29	769.066
30	785.298
31	859.111
32	914.242
33	1034.866
34	1212.096
35	1344.035
36	1350.502
37	1284.968
38	1277.474
39	1239.522
40	1093.265
41	996.169
42	977.599
43	894.095
44	857.928
45	825.478
46	871.449
47	941.334
48	1037.807
49	1165.251
50	1170.806
51	1051.595
52	1093.499
53	1130.746
54	1243.290
55	1436.878
56	1523.709
57	1517.697
58	1567.011
59	1594.141
60	1479.730
61	1376.110
62	1252.939
63	1129.074
64	1055.797
65	1065.052
66	1077.492
67	1146.004
68	1226.315
69	1386.702
70	1564.215
71	1575.585
72	1488.119
73	1553.278
74	1608.581
75	1596.325
76	1568.703
77	1555.389
78	1540.454
79	1576.963
80	1647.567
81	1623.434
82	1597.126
83	1596.403
84	1632.964
85	1718.586
86	1770.678
87	1694.900
88	1678.733
89	1777.567
90	1825.404
91	1831.069
92	1700.868
