# Supplementary material for: Single-cell transcriptomics of vomeronasal neuroepithelium reveals a differential endoplasmic reticulum environment amongst neuronal subtypes
Source: eLife. 2024 Dec 13;13:RP98250. doi: 10.7554/eLife.98250 (PMC11643622; doi:10.7554/eLife.98250)
Supplement: Figure 7—source data 1. [file elife-98250-fig7-data1.zip › Figure 7-Source Data 1 /Calnexin/0005_section_Calnexin_intensity_ROI3.csv]

	Value
1	789.225
2	834.290
3	834.905
4	820.233
5	856.678
6	905.067
7	947.969
8	987.555
9	909.489
10	811.254
11	762.859
12	775.145
13	840.188
14	958.175
15	1054.197
16	1124.833
17	1106.712
18	1090.335
19	1054.126
20	1085.560
21	1130.868
22	1089.875
23	1012.967
24	939.174
25	939.631
26	933.154
27	953.605
28	977.034
29	954.376
30	894.042
31	818.078
32	795.156
33	860.748
34	897.067
35	905.033
36	897.396
37	971.421
38	985.909
39	932.504
40	882.307
41	837.787
42	838.028
43	888.921
44	960.917
45	1028.832
46	1088.076
47	1089.610
48	1064.133
49	931.732
50	881.590
51	900.080
52	871.164
53	875.520
54	850.715
55	857.943
56	887.012
57	953.887
58	1003.103
59	971.361
60	931.984
61	911.602
62	927.443
63	1004.236
64	984.501
65	897.271
66	809.858
67	797.524
68	794.778
69	768.377
70	786.204
71	818.279
72	963.191
73	1157.227
74	1248.138
75	1314.476
76	1338.208
77	1312.911
78	1320.449
79	1334.629
80	1380.651
81	1395.952
82	1347.222
83	1261.515
84	1218.635
85	1205.825
86	1317.057
87	1383.500
88	1429.943
89	1434.156
90	1441.159
91	1425.660
92	1442.923
93	1394.200
94	1377.280
95	1392.244
96	1306.312
97	1246.840
98	1190.060
99	1232.741
100	1350.197
101	1502.184
102	1639.018
103	1701.673
104	1643.437
105	1508.327
106	1531.751
107	1741.887
108	1873.018
109	1951.481
110	1839.691
111	1653.672
112	1583.824
113	1555.573
114	1637.344
115	1743.538
116	1895.957
117	2079.177
118	2184.877
119	2242.983
120	2122.654
121	1968.299
122	1949.302
123	1878.772
124	1735.479
125	1695.170
126	1575.269
127	1547.064
128	1569.285
129	1528.261
130	1480.753
131	1455.491
132	1493.141
133	1505.539
