# Supplementary material for: Single-cell transcriptomics of vomeronasal neuroepithelium reveals a differential endoplasmic reticulum environment amongst neuronal subtypes
Source: eLife. 2024 Dec 13;13:RP98250. doi: 10.7554/eLife.98250 (PMC11643622; doi:10.7554/eLife.98250)
Supplement: Figure 7—source data 1. [file elife-98250-fig7-data1.zip › Figure 7-Source Data 1 /Calnexin/0016_section_Calnexin_intensity_ROI2.csv]

	Value
1	889.124
2	881.089
3	821.257
4	792.116
5	888.789
6	931.770
7	905.440
8	898.285
9	926.417
10	909.706
11	944.800
12	966.628
13	962.144
14	981.000
15	983.402
16	981.333
17	1033.141
18	1060.227
19	1053.137
20	1013.303
21	996.615
22	951.111
23	887.084
24	846.237
25	877.526
26	929.912
27	909.108
28	888.238
29	919.844
30	916.039
31	880.408
32	883.308
33	878.892
34	903.884
35	893.037
36	922.933
37	937.009
38	942.527
39	978.790
40	972.852
41	1006.139
42	1017.045
43	1010.077
44	983.010
45	959.727
46	987.497
47	979.995
48	1004.354
49	979.895
50	974.997
51	924.128
52	990.298
53	1008.332
54	959.905
55	958.129
56	1007.693
57	1089.015
58	1165.586
59	1211.116
60	1228.509
61	1203.296
62	1226.247
63	1283.434
64	1187.643
65	1090.334
66	1070.612
67	1100.502
68	1135.965
69	1134.880
70	1149.776
71	1266.303
72	1429.435
73	1407.560
74	1306.908
75	1262.175
76	1272.279
77	1266.623
78	1284.021
79	1270.956
80	1250.255
81	1232.968
82	1214.577
83	1155.406
84	1175.137
85	1269.020
86	1362.868
87	1373.226
88	1340.456
89	1344.354
90	1403.644
91	1418.859
92	1461.636
93	1493.952
94	1422.129
95	1415.126
96	1535.091
97	1633.192
98	1627.291
99	1510.760
100	1370.626
101	1277.137
102	1151.428
103	1125.295
104	1189.659
105	1266.359
106	1368.604
107	1463.258
108	1495.407
109	1447.284
110	1434.067
111	1453.273
112	1466.881
113	1393.511
114	1514.042
115	1748.283
116	1836.324
117	1891.654
118	1917.340
119	1951.993
120	1872.744
121	1872.332
122	1914.385
123	2028.278
124	2083.924
125	2008.165
126	1812.150
127	1684.387
128	1713.669
129	1703.841
130	1583.895
131	1639.773
132	1899.674
133	1963.816
134	1967.458
135	1956.705
136	2011.730
137	2015.123
138	1813.953
139	1569.179
