# Supplementary material for: Single-cell transcriptomics of vomeronasal neuroepithelium reveals a differential endoplasmic reticulum environment amongst neuronal subtypes
Source: eLife. 2024 Dec 13;13:RP98250. doi: 10.7554/eLife.98250 (PMC11643622; doi:10.7554/eLife.98250)
Supplement: Figure 7—source data 1. [file elife-98250-fig7-data1.zip › Figure 7-Source Data 1 /Calnexin/0014_section_Omp_intensity_ROI2.csv]

	Value
1	991.826
2	1028.826
3	1101.417
4	1129.393
5	1066.364
6	1034.220
7	1054.272
8	1080.978
9	1113.910
10	1147.803
11	1195.266
12	1188.920
13	1175.788
14	1142.495
15	1126.607
16	1212.594
17	1326.796
18	1310.440
19	1217.067
20	1181.272
21	1202.377
22	1138.474
23	1179.938
24	1196.424
25	1170.944
26	1182.248
27	1219.175
28	1204.646
29	1203.041
30	1194.516
31	1203.188
32	1239.696
33	1253.422
34	1215.004
35	1216.927
36	1220.121
37	1216.833
38	1278.042
39	1289.090
40	1310.468
41	1275.628
42	1215.669
43	1215.575
44	1240.697
45	1294.587
46	1303.563
47	1230.790
48	1182.809
49	1060.121
50	1058.315
51	1128.089
52	1207.523
53	1282.173
54	1397.398
55	1395.712
56	1270.049
57	1260.588
58	1354.979
59	1455.033
60	1520.923
61	1476.701
62	1408.449
63	1324.040
64	1210.463
65	1158.854
66	1211.964
67	1213.091
68	1213.507
69	1165.493
70	1183.139
71	1280.925
72	1326.613
73	1298.018
74	1255.549
75	1222.139
76	1211.945
77	1270.485
78	1270.906
79	1167.708
80	1123.373
81	1105.928
82	1057.787
83	1034.186
84	1054.832
85	1105.496
86	1123.375
87	1151.189
88	1180.452
89	1288.515
90	1422.958
91	1409.374
92	1303.734
93	1262.875
94	1233.830
95	1136.159
96	1062.309
97	1014.812
98	955.903
99	933.044
100	893.011
101	861.323
102	881.070
103	885.346
104	901.115
105	981.506
106	1008.423
107	1046.058
108	1061.668
109	1042.117
110	1050.776
111	1034.441
112	969.711
113	977.965
114	1023.291
115	989.700
116	920.827
117	908.440
118	898.631
119	843.304
120	911.706
121	963.572
122	1037.533
123	1168.508
124	1328.328
125	1322.645
126	1235.173
127	1147.683
128	1064.244
129	1027.138
130	1014.604
131	973.846
132	999.298
133	1019.192
134	1024.949
135	1094.771
