# Supplementary material for: Single-cell transcriptomics of vomeronasal neuroepithelium reveals a differential endoplasmic reticulum environment amongst neuronal subtypes
Source: eLife. 2024 Dec 13;13:RP98250. doi: 10.7554/eLife.98250 (PMC11643622; doi:10.7554/eLife.98250)
Supplement: Figure 7—source data 1. [file elife-98250-fig7-data1.zip › Figure 7-Source Data 1 /Calnexin/0007_section_Omp_intensity_ROI2.csv]

	Value
1	806.706
2	817.653
3	888.430
4	955.690
5	1003.364
6	1052.413
7	1161.150
8	1168.170
9	1203.351
10	1294.710
11	1299.699
12	1182.723
13	1013.199
14	916.069
15	928.415
16	945.591
17	1029.652
18	1035.221
19	1025.230
20	1026.965
21	1056.941
22	1199.006
23	1282.103
24	1332.755
25	1416.546
26	1483.967
27	1463.675
28	1594.669
29	1659.082
30	1697.237
31	1780.482
32	1846.483
33	1711.237
34	1667.013
35	1843.939
36	1913.306
37	1892.050
38	1828.228
39	1774.711
40	1763.503
41	1710.283
42	1797.133
43	1758.331
44	1635.749
45	1603.545
46	1678.403
47	1725.234
48	1754.423
49	1759.895
50	1697.012
51	1603.055
52	1532.941
53	1638.440
54	1810.889
55	1823.299
56	1707.569
57	1626.465
58	1577.210
59	1500.091
60	1460.302
61	1532.434
62	1498.233
63	1577.391
64	1634.662
65	1669.581
66	1708.923
67	1664.869
68	1592.513
69	1613.317
70	1685.943
71	1556.129
72	1431.686
73	1328.272
74	1208.566
75	1086.512
76	1051.055
77	1093.145
78	1264.750
79	1334.427
80	1366.986
81	1389.718
82	1460.232
83	1462.461
84	1440.285
85	1408.518
86	1370.231
87	1413.851
88	1469.464
89	1433.154
90	1404.761
91	1438.743
92	1426.545
93	1387.562
94	1503.233
95	1443.897
96	1422.872
97	1390.039
98	1321.634
99	1351.244
100	1394.783
101	1456.855
102	1493.348
103	1474.304
104	1419.071
105	1416.707
106	1469.940
107	1523.242
108	1551.371
109	1577.916
110	1548.297
111	1455.201
112	1396.572
113	1455.123
114	1497.942
115	1470.054
116	1385.355
117	1349.356
118	1427.598
119	1502.562
120	1429.829
121	1307.490
122	1240.597
123	1172.390
124	1187.840
125	1306.843
126	1353.971
127	1406.459
128	1411.662
129	1423.763
130	1462.622
131	1490.131
132	1493.289
133	1545.072
134	1510.417
135	1490.135
136	1478.086
