# Supplementary material for: Single-cell transcriptomics of vomeronasal neuroepithelium reveals a differential endoplasmic reticulum environment amongst neuronal subtypes
Source: eLife. 2024 Dec 13;13:RP98250. doi: 10.7554/eLife.98250 (PMC11643622; doi:10.7554/eLife.98250)
Supplement: Figure 7—source data 1. [file elife-98250-fig7-data1.zip › Figure 7-Source Data 1 /Calnexin/0011_section_KDEL_intensity_ROI1.csv]

	Value
1	368.564
2	369.704
3	367.045
4	392.142
5	410.648
6	393.458
7	390.648
8	389.984
9	405.078
10	393.247
11	373.458
12	343.460
13	348.277
14	333.171
15	313.324
16	358.485
17	381.345
18	364.597
19	359.438
20	371.475
21	370.831
22	351.116
23	346.991
24	384.129
25	401.257
26	430.780
27	476.829
28	530.911
29	570.825
30	614.950
31	586.548
32	519.347
33	453.567
34	404.058
35	365.516
36	354.938
37	390.322
38	422.186
39	460.433
40	467.429
41	447.294
42	430.581
43	424.281
44	420.860
45	383.694
46	325.040
47	292.948
48	316.765
49	341.364
50	354.842
51	330.263
52	354.309
53	368.695
54	389.559
55	416.127
56	430.179
57	452.238
58	467.341
59	452.545
60	411.663
61	391.459
62	356.449
63	367.198
64	334.289
65	329.604
66	346.249
67	320.620
68	323.990
69	340.363
70	402.403
71	493.624
72	545.872
73	526.211
74	500.355
75	482.000
76	503.610
77	575.907
78	647.971
79	760.686
80	879.825
81	931.762
82	1030.319
83	1119.043
84	1169.635
85	1254.353
86	1293.425
87	1346.285
88	1413.117
89	1469.382
90	1433.729
91	1359.160
92	1278.915
93	1199.577
94	1075.348
95	1046.749
96	1074.190
97	1090.278
98	1166.937
99	1216.880
100	1308.130
101	1358.709
102	1326.530
103	1321.731
104	1297.509
105	1196.505
106	1160.644
107	1138.976
108	1107.210
109	1026.514
110	944.925
111	881.362
112	830.445
113	790.620
114	755.004
115	708.863
116	781.481
117	941.007
118	1155.609
119	1366.193
120	1511.610
121	1662.016
122	1801.421
123	1810.522
124	1889.763
125	1972.506
126	2013.706
127	2010.449
128	1937.741
129	1843.847
130	1740.941
