# Supplementary material for: Single-cell transcriptomics of vomeronasal neuroepithelium reveals a differential endoplasmic reticulum environment amongst neuronal subtypes
Source: eLife. 2024 Dec 13;13:RP98250. doi: 10.7554/eLife.98250 (PMC11643622; doi:10.7554/eLife.98250)
Supplement: Figure 7—source data 1. [file elife-98250-fig7-data1.zip › Figure 7-Source Data 1 /Calnexin/0003_section_KDEL_intensity_ROI2.csv]

	Value
1	477.793
2	487.078
3	495.857
4	468.669
5	449.704
6	451.134
7	444.874
8	430.317
9	414.554
10	392.576
11	400.373
12	402.481
13	393.885
14	384.054
15	396.425
16	407.552
17	400.082
18	373.532
19	368.450
20	357.588
21	333.624
22	330.989
23	350.493
24	368.395
25	397.721
26	412.469
27	402.999
28	377.485
29	377.088
30	410.941
31	413.813
32	409.638
33	404.937
34	380.839
35	359.033
36	356.922
37	347.082
38	330.256
39	292.170
40	266.054
41	288.474
42	308.152
43	316.693
44	301.548
45	308.207
46	336.597
47	332.312
48	328.820
49	344.412
50	337.346
51	362.637
52	377.069
53	365.237
54	349.359
55	351.127
56	353.102
57	364.909
58	364.718
59	363.657
60	366.751
61	426.355
62	493.618
63	546.022
64	553.170
65	536.845
66	522.750
67	540.197
68	526.429
69	497.524
70	477.443
71	439.868
72	404.350
73	404.702
74	405.798
75	411.017
76	416.753
77	440.397
78	459.997
79	482.217
80	544.791
81	634.577
82	710.558
83	745.216
84	849.111
85	999.942
86	1157.897
87	1277.236
88	1375.756
89	1425.392
90	1476.763
91	1512.688
92	1475.529
93	1391.989
94	1305.989
95	1189.804
96	1020.138
97	904.480
98	839.477
99	822.983
100	862.432
101	887.524
102	941.529
103	997.839
104	1017.940
105	1009.067
106	942.062
107	857.764
108	814.026
109	817.002
110	843.164
111	841.055
112	871.956
113	952.292
114	1018.964
115	1015.836
116	1031.920
117	1027.335
118	1005.733
119	970.298
120	929.160
121	936.478
122	938.016
123	935.672
124	956.995
125	974.771
126	956.473
127	934.425
128	929.685
129	934.260
130	929.675
131	1003.270
132	1041.330
133	1076.681
134	1114.585
135	1162.458
136	1218.189
137	1245.336
138	1248.635
139	1284.370
140	1272.540
141	1205.473
142	1159.416
143	1157.617
144	1144.722
145	1082.583
146	1066.895
147	1062.003
148	1110.831
149	1165.567
150	1172.568
151	1162.214
152	1137.888
153	1078.920
